# Supplementary material for: A highly flexible and repeatable genotyping method for aquaculture studies based on target amplicon sequencing using next-generation sequencing technology
Source: Sci Rep. 2019 May 6;9:6904. doi: 10.1038/s41598-019-43336-x (PMC6502806; doi:10.1038/s41598-019-43336-x)
Supplement: Supplementary file 2 — Supplementary Tables [file 41598_2019_43336_MOESM2_ESM.xlsx]

## Sheet: Supplementary table S1
Supplementary table S1. The number of reads after each filtering step
Sample	Lane	Index	Yield (Mb)	Reads	% of ≥ Q30 Bases	Mean Quality Score	Trimmed reads (paired)	Mapped reads	Depth of coverage	Putative SNPs
UT1	1	ACAGTG	4725	46780614	92.5	36.09	46203171	45534724	12.358	3151998
UT2	1	GCCAAT	4850	48017722	91.92	35.97	47328081	46631092	12.6251	3153017
UT3	1	CTTGTA	4241	41994606	91.94	35.97	41496419	40883001	11.0885	3142367
UT4	1	GTGAAA	4379	43357740	91.83	35.95	42798250	42140253	11.4282	3146385
UT5	1	ATCACG	4731	46838758	91.58	35.89	46225809	45546235	12.3509	3153266
UT6	1	ACTTGA	4297	42548986	91.78	35.94	42008121	41343488	11.1985	3145183
UT7	1	TAGCTT	4324	42813606	92.23	36.03	42224104	41567508	11.2367	3145720
UT8	1	GGCTAC	4373	43300542	91.59	35.9	42736913	42066850	11.3838	3147318
UT9	1	AGTCAA	4194	41523346	92.07	36	40983957	40415377	10.9575	3144771
UT10	1	GTCCGC	4276	42334020	91.66	35.91	41800587	41160425	11.1425	3145976
UT11	2	CGATGT	4316	42729082	92.02	35.99	42342651	41694375	11.3428	3144369
UT12	2	TGACCA	4618	45725424	92.13	36.01	45231677	44559782	12.0999	3150334
UT13	2	CAGATC	3819	37808734	91.96	35.98	37465817	36869453	10.0092	3135508
UT14	2	CCGTCC	4114	40728838	91.28	35.83	40372422	39625701	10.7452	3142699
UT15	2	TTAGGC	4543	44983176	92.03	35.99	44415867	43765159	11.8418	3148460
UT16	2	GATCAG	4186	41446932	92.39	36.07	40986791	40367924	10.9422	3144795
UT17	2	CGTACG	4184	41429564	92.18	36.03	41025496	40396805	10.9687	3141890
UT18	2	ATTCCT	4388	43440724	92.02	35.99	42926818	42261492	11.4396	3147535
UT19	2	AGTTCC	4403	43594244	92.07	36	43168916	42501671	11.5522	3147282
UT20	2	ATGTCA	4191	41496322	92.01	35.99	41084956	40480408	11.0008	3142921

## Sheet: Supplementary table S2
Supplementary table S2. The number of reads after each filtering step
sequencing run	sample ID	fastq	After trimming		After mapping
			reads	(%)	total number of mapped reads	primary mapped reads	(%)	secondary mapped reads	mapped reads on target 3,187 SNPs	(%)
first	1	127692	110026	86.1651	110374	109971	86.1221	403	109439	85.7054
	2	92098	78174	84.8813	78392	78135	84.839	257	77719	84.3873
	3	110008	100954	91.7697	101241	100885	91.707	356	100430	91.2934
	4	103350	96922	93.7804	97220	96850	93.7107	370	96364	93.2404
	5	95380	81176	85.108	81438	81115	85.044	323	80718	84.6278
	6	84078	81470	96.8981	81770	81403	96.8184	367	81048	96.3962
	7	87486	84892	97.035	85191	84829	96.9629	362	84446	96.5252
	8	125602	121624	96.8329	122131	121562	96.7835	569	120960	96.3042
	9	132740	127106	95.7556	127504	127036	95.7029	468	126460	95.2689
	10	154932	138858	89.6251	139250	138782	89.5761	468	138043	89.0991
	11	75246	73028	97.0523	73235	72992	97.0045	243	72624	96.5154
	12	77020	74878	97.2189	75131	74834	97.1618	297	74495	96.7216
	13	79932	77766	97.2902	78050	77722	97.2351	328	77374	96.7998
	14	109314	106210	97.1605	106541	106143	97.0992	398	105684	96.6793
	15	78128	75234	96.2958	75559	75196	96.2472	363	74842	95.7941
	16	78588	76270	97.0504	76514	76216	96.9817	298	75835	96.4969
	17	96280	92548	96.1238	92898	92466	96.0386	432	92003	95.5577
	18	111068	106860	96.2113	107369	106806	96.1627	563	106205	95.6216
	19	77472	74602	96.2954	74949	74540	96.2154	409	74136	95.6939
	20	94164	90502	96.111	90859	90415	96.0186	444	89902	95.4739
	21	102450	98432	96.0781	98781	98319	95.9678	462	97840	95.5002
	22	113116	109020	96.3789	109399	108928	96.2976	471	108364	95.799
	23	97996	94668	96.6039	95038	94607	96.5417	431	94120	96.0447
	24	100572	96662	96.1122	97052	96595	96.0456	457	96053	95.5067
	25	63130	60576	95.9544	60768	60510	95.8498	258	60191	95.3445
	26	81182	78214	96.344	78513	78160	96.2775	353	77775	95.8033
	27	73794	71162	96.4333	71462	71109	96.3615	353	70688	95.791
	28	82862	79772	96.2709	80042	79697	96.1804	345	79250	95.6409
	29	77988	75128	96.3328	75459	75062	96.2481	397	74619	95.6801
	30	83904	80856	96.3673	81149	80784	96.2815	365	80383	95.8035
	31	67610	65240	96.4946	65445	65161	96.3778	284	64838	95.9
	32	101086	97244	96.1993	97542	97144	96.1004	398	96623	95.5849
	33	211470	203414	96.1905	204647	203281	96.1276	1366	202239	95.6348
	34	76812	73824	96.11	74185	73776	96.0475	409	73389	95.5437
	35	67020	64724	96.5742	65127	64684	96.5145	443	64349	96.0146
	36	79922	76892	96.2088	77234	76819	96.1175	415	76347	95.5269
	37	79050	75848	95.9494	76251	75786	95.871	465	75393	95.3738
	38	90374	87050	96.322	87471	86979	96.2434	492	86549	95.7676
	39	125988	121528	96.46	122061	121457	96.4036	604	120749	95.8417
	40	132076	124880	94.5516	125690	124783	94.4782	907	124145	93.9951
	41	102056	97518	95.5534	98047	97426	95.4633	621	96927	94.9743
	42	135344	125962	93.068	126391	125900	93.0222	491	125343	92.6107
	43	120400	112216	93.2027	112923	112144	93.1429	779	111621	92.7085
	44	131410	121514	92.4694	122162	121392	92.3765	770	120761	91.8964
	45	112810	107330	95.1423	108038	107266	95.0855	772	106728	94.6086
	46	133216	123934	93.0324	124376	123865	92.9806	511	123300	92.5564
	47	163390	131728	80.6218	132255	131665	80.5833	590	131041	80.2014
	48	125752	120336	95.6931	121174	120248	95.6231	926	119665	95.1595
	49	93036	89210	95.8876	89783	89153	95.8263	630	88720	95.3609
	50	95052	84460	88.8566	84948	84378	88.7704	570	83934	88.3032
	51	131404	126020	95.9027	126793	125915	95.8228	878	125302	95.3563
	52	126324	121132	95.8899	121841	121056	95.8298	785	120508	95.396
	53	103786	98478	94.8856	99113	98413	94.823	700	97897	94.3258
	54	106846	101186	94.7027	101689	101098	94.6203	591	100545	94.1027
	55	109060	104536	95.8518	105177	104459	95.7812	718	103954	95.3182
	56	180928	132036	72.9771	132592	131931	72.9191	661	131288	72.5637
	57	74344	71998	96.8444	72251	71949	96.7785	302	71552	96.2445
	58	81758	78998	96.6242	79247	78942	96.5557	305	78514	96.0322
	59	85406	82654	96.7777	82888	82588	96.7005	300	82141	96.1771
	60	90482	87164	96.333	87360	87088	96.249	272	86621	95.7329
	61	94228	91072	96.6507	91346	91011	96.5859	335	90475	96.0171
	62	107690	104128	96.6924	104442	104056	96.6255	386	103458	96.0702
	63	58532	56622	96.7368	56771	56572	96.6514	199	56250	96.1013
	64	80058	77060	96.2552	77301	77025	96.2115	276	76615	95.6994
	65	38004	37082	97.5739	37231	37067	97.5345	164	36882	97.0477
	66	39134	38120	97.4089	38271	38099	97.3552	172	37902	96.8518
	67	67298	65244	96.9479	65464	65199	96.881	265	64840	96.3476
	68	97440	94628	97.1141	94905	94574	97.0587	331	94026	96.4963
	69	98942	95624	96.6465	95926	95559	96.5808	367	95030	96.0462
	70	94476	91494	96.8436	91778	91418	96.7632	360	90942	96.2594
	71	68668	66500	96.8428	66807	66441	96.7569	366	66152	96.336
	72	71304	68898	96.6257	69110	68851	96.5598	259	68513	96.0858
	73	89770	87462	97.429	87776	87414	97.3755	362	86942	96.8497
	74	106696	103954	97.4301	104419	103914	97.3926	505	103433	96.9418
	75	115124	112310	97.5557	112758	112249	97.5027	509	111685	97.0128
	76	98544	95684	97.0977	96198	95629	97.0419	569	95085	96.4899
	77	95930	93478	97.444	93849	93435	97.3991	414	92955	96.8988
	78	114088	111230	97.4949	111726	111185	97.4555	541	110593	96.9366
	79	88236	84546	95.818	84932	84516	95.784	416	83970	95.1652
	80	90024	86544	96.1344	86867	86500	96.0855	367	86076	95.6145
	81	105056	101674	96.7808	102223	101624	96.7332	599	101107	96.2411
	82	115434	111520	96.6093	112227	111470	96.566	757	110851	96.0298
	83	81510	79110	97.0556	79539	79068	97.004	471	78598	96.4274
	84	107392	103308	96.1971	104096	103266	96.158	830	102603	95.5406
	85	100552	97474	96.9389	97987	97426	96.8912	561	96893	96.3611
	86	98848	96172	97.2928	96668	96124	97.2443	544	95556	96.6696
	87	67466	64422	95.4881	64850	64388	95.4377	462	64076	94.9752
	88	82126	78594	95.6993	79044	78559	95.6567	485	78120	95.1221
	89	81070	79126	97.6021	79559	79064	97.5256	495	78675	97.0458
	90	98620	96216	97.5624	96695	96183	97.5289	512	95748	97.0878
	91	75652	73856	97.626	74244	73798	97.5493	446	73445	97.0827
	92	88832	86296	97.1452	86786	86261	97.1058	525	85795	96.5812
	93	92836	90604	97.5958	91217	90573	97.5624	644	90051	97.0001
	94	110504	107950	97.6888	108458	107899	97.6426	559	107387	97.1793
	95	84900	81522	96.0212	82009	81494	95.9882	515	81122	95.5501
	96	80992	77958	96.254	78374	77923	96.2107	451	77510	95.7008
	97	95400	93062	97.5493	93488	93034	97.5199	454	92566	97.0294
	98	132906	129858	97.7066	130361	129803	97.6653	558	129168	97.1875
	99	114466	111652	97.5416	112108	111605	97.5006	503	111107	97.0655
	100	107852	104990	97.3464	105518	104957	97.3158	561	104522	96.9124
	101	104484	100194	95.8941	100572	100158	95.8597	414	99709	95.4299
	102	154232	139742	90.6051	140290	139693	90.5733	597	139063	90.1648
	103	92048	88656	96.315	89237	88625	96.2813	612	88206	95.8261
	104	99708	96522	96.8047	96860	96482	96.7646	378	96059	96.3403
	105	78550	76110	96.8937	76437	76072	96.8453	365	75677	96.3425
	106	108056	103934	96.1853	104455	103888	96.1427	567	103320	95.6171
	107	91398	88040	96.326	88592	87997	96.2789	595	87520	95.757
	108	83726	77280	92.3011	77810	77243	92.2569	567	76807	91.7361
	109	94776	90922	95.9336	91399	90879	95.8882	520	90398	95.3807
	110	151356	144396	95.4016	145216	144291	95.3322	925	143483	94.7984
	111	47372	42066	88.7993	42240	42047	88.7592	193	41837	88.3159
	112	45940	43938	95.6421	44122	43927	95.6182	195	43702	95.1284
	113	86496	83688	96.7536	84153	83637	96.6946	516	83241	96.2368
	114	98600	95188	96.5396	95708	95144	96.4949	564	94638	95.9817
	115	74648	72384	96.9671	72677	72350	96.9216	327	72025	96.4862
	116	64784	62482	96.4467	62874	62454	96.4034	420	62182	95.9836
	117	84218	81624	96.9199	82017	81582	96.87	435	81194	96.4093
	118	93978	90806	96.6247	91320	90754	96.5694	566	90346	96.1353
	119	72810	68816	94.5145	69226	68790	94.4788	436	68432	93.9871
	120	74848	71902	96.064	72188	71882	96.0373	306	71526	95.5617
	121	89960	83676	93.0147	84030	83652	92.988	378	83219	92.5067
	122	56848	54342	95.5918	54586	54322	95.5566	264	54058	95.0922
	123	70248	68022	96.8312	68281	67999	96.7985	282	67687	96.3543
	124	65838	63234	96.0448	63503	63203	95.9978	300	62881	95.5087
	125	70416	68016	96.5917	68285	67993	96.559	292	67632	96.0464
	126	89894	85844	95.4947	86212	85824	95.4724	388	85458	95.0653
	127	67588	63752	94.3244	63979	63728	94.2889	251	63409	93.8169
	128	54058	51270	94.8426	51470	51248	94.8019	222	51005	94.3524
	130	75042	73284	97.6573	73745	73254	97.6173	491	72932	97.1882
	131	61622	59756	96.9719	60175	59729	96.928	446	59445	96.4672
	132	60486	58550	96.7993	58851	58531	96.7678	320	58282	96.3562
	133	56894	54364	95.5531	54633	54345	95.5197	288	54051	95.003
	134	76070	74014	97.2972	74379	73975	97.246	404	73617	96.7753
	135	138862	133428	96.0868	134162	133366	96.0421	796	132730	95.5841
	136	59500	56992	95.7849	57284	56953	95.7193	331	56688	95.2739
	137	137996	134054	97.1434	134708	133996	97.1014	712	133411	96.6774
	138	63868	62124	97.2694	62456	62087	97.2114	369	61763	96.7041
	139	58050	55912	96.317	56198	55890	96.2791	308	55602	95.7829
	140	59500	57472	96.5916	57809	57448	96.5513	361	57164	96.0739
	141	70952	66108	93.1728	66475	66090	93.1475	385	65770	92.6965
	142	87052	84628	97.2155	85026	84584	97.1649	442	84203	96.7272
	144	77150	72546	94.0324	72925	72509	93.9844	416	72167	93.5412
	145	194716	185408	95.2197	186272	185316	95.1725	956	184318	94.6599
	146	69530	66784	96.0506	67005	66744	95.9931	261	66348	95.4236
	147	77894	74890	96.1435	75180	74847	96.0883	333	74407	95.5234
	148	147004	141558	96.2953	142216	141488	96.2477	728	140719	95.7246
	149	58354	56104	96.1442	56478	56075	96.0945	403	55735	95.5119
	150	202192	192520	95.2164	193498	192421	95.1675	1077	191374	94.6496
	151	57772	52750	91.3072	53020	52731	91.2743	289	52405	90.71
	152	89436	85706	95.8294	86009	85666	95.7847	343	85217	95.2827
	153	81446	79492	97.6009	79754	79462	97.564	292	79050	97.0582
	154	216860	211714	97.627	212646	211644	97.5948	1002	210688	97.1539
	155	65018	63272	97.3146	63474	63234	97.2561	240	62871	96.6978
	157	78554	76654	97.5813	76933	76626	97.5456	307	76197	96.9995
	159	70876	68176	96.1905	68411	68140	96.1397	271	67811	95.6755
	160	63874	61684	96.5714	61938	61662	96.5369	276	61311	95.9874
	161	75112	73350	97.6542	73577	73326	97.6222	251	72954	97.127
	162	77560	75082	96.8051	75468	75048	96.7612	420	74668	96.2713
	163	76276	74388	97.5248	74639	74356	97.4828	283	74004	97.0213
	164	70902	68806	97.0438	69079	68771	96.9944	308	68378	96.4402
	165	113604	110514	97.28	110888	110464	97.236	424	109867	96.7105
	166	129398	126030	97.3972	126494	125970	97.3508	524	125308	96.8392
	167	84426	81168	96.141	81535	81140	96.1078	395	80752	95.6483
	168	83752	80394	95.9905	80661	80357	95.9464	304	79981	95.4974
	169	96104	92922	96.689	93471	92885	96.6505	586	92487	96.2364
	170	69202	67666	97.7804	67952	67626	97.7226	326	67271	97.2096
	171	73012	71316	97.6771	71562	71281	97.6292	281	70910	97.121
	172	84920	83088	97.8427	83449	83049	97.7967	400	82629	97.3022
	173	105190	102626	97.5625	103331	102566	97.5055	765	102051	97.0159
	174	69712	67004	96.1154	67536	66973	96.071	563	66650	95.6076
	175	76160	74452	97.7574	74749	74421	97.7166	328	74129	97.3332
	176	68294	66684	97.6425	66985	66654	97.5986	331	66328	97.1213
	177	81512	79186	97.1464	79514	79154	97.1072	360	78716	96.5698
	178	85398	83150	97.3676	83469	83100	97.3091	369	82672	96.8079
	179	93514	90894	97.1983	91200	90846	97.147	354	90398	96.6679
	180	91412	88810	97.1535	89119	88763	97.1021	356	88262	96.5541
	181	109334	106248	97.1775	106621	106194	97.1281	427	105627	96.6095
	182	92524	89426	96.6517	89760	89383	96.6052	377	88918	96.1026
	183	93960	91394	97.2691	91774	91357	97.2297	417	90885	96.7273
	184	90398	87316	96.5906	87613	87281	96.5519	332	86817	96.0386
	185	86478	84486	97.6965	84835	84439	97.6422	396	84026	97.1646
	186	80002	78400	97.9976	78811	78372	97.9626	439	77977	97.4688
	187	91366	89416	97.8657	89801	89381	97.8274	420	88998	97.4082
	188	91250	89342	97.909	89833	89299	97.8619	534	88852	97.3721
	189	91544	89598	97.8742	90003	89570	97.8437	433	89118	97.3499
	190	96056	94058	97.92	94419	94009	97.869	410	93574	97.4161
	191	86274	84236	97.6378	84764	84206	97.603	558	83799	97.1312
	192	86710	85086	98.1271	85499	85054	98.0902	445	84607	97.5747
	193	99054	93816	94.712	94250	93784	94.6797	466	93335	94.2264
	194	82940	81166	97.8611	81520	81130	97.8177	390	80776	97.3909
	195	121280	118658	97.8381	119530	118609	97.7977	921	118043	97.331
	196	248404	242764	97.7295	243740	242647	97.6824	1093	241495	97.2186
	197	117378	114800	97.8037	115300	114750	97.7611	550	114243	97.3291
	198	131168	128454	97.9309	128967	128383	97.8768	584	127723	97.3736
	199	102344	99826	97.5397	100323	99782	97.4967	541	99256	96.9827
	200	89340	87326	97.7457	88003	87281	97.6953	722	86783	97.1379
	201	97380	93372	95.8842	93825	93321	95.8318	504	92827	95.3245
	202	68484	66656	97.3308	67458	66594	97.2402	864	66273	96.7715
	203	99408	91776	92.3225	92259	91724	92.2702	535	91203	91.7461
	204	96454	90548	93.8769	91000	90497	93.824	503	90003	93.3118
	205	78078	75598	96.8237	75880	75551	96.7635	329	75139	96.2358
	206	142268	133820	94.0619	134376	133731	93.9994	645	132958	93.456
	207	85762	82694	96.4227	83124	82650	96.3714	474	82217	95.8665
	208	109382	104620	95.6465	105185	104570	95.6007	615	103961	95.044
	209	86356	82774	95.8521	83346	82742	95.815	604	82349	95.3599
	210	70002	68274	97.5315	68567	68224	97.4601	343	67928	97.0372
	211	92174	88620	96.1442	89276	88587	96.1084	689	88083	95.5617
	212	100906	98166	97.2846	98865	98116	97.2351	749	97593	96.7167
	213	100040	97338	97.2991	97987	97280	97.2411	707	96798	96.7593
	214	67404	65622	97.3562	66068	65572	97.2821	496	65266	96.8281
	215	81094	79288	97.773	79646	79242	97.7162	404	78827	97.2045
	216	69752	68052	97.5628	68583	68013	97.5069	570	67692	97.0467
	217	88796	81044	91.2699	81390	81015	91.2372	375	80586	90.7541
	218	78654	75844	96.4274	76260	75822	96.3994	438	75460	95.9392
	219	81756	77228	94.4616	77607	77189	94.4139	418	76745	93.8708
	220	94068	90836	96.5642	91262	90791	96.5163	471	90339	96.0358
	221	89652	85128	94.9538	85474	85083	94.9036	391	84636	94.405
	222	92980	90708	97.5565	91147	90659	97.5038	488	90143	96.9488
	223	53446	52216	97.6986	52482	52193	97.6556	289	51923	97.1504
	224	79506	77280	97.2002	77718	77246	97.1574	472	76833	96.638
	225	106336	97500	91.6905	98031	97456	91.6491	575	96926	91.1507
	226	92014	89932	97.7373	90473	89900	97.7025	573	89395	97.1537
	227	106696	102644	96.2023	103281	102587	96.1489	694	102049	95.6446
	228	110282	105240	95.4281	105840	105194	95.3864	646	104647	94.8904
	229	101068	97440	96.4103	98067	97395	96.3658	672	96887	95.8632
	230	117078	114504	97.8015	115112	114440	97.7468	672	113861	97.2523
	231	101776	98976	97.2489	99635	98936	97.2096	699	98450	96.732
	232	125350	121902	97.2493	122625	121827	97.1895	798	121232	96.7148
	233	91888	89398	97.2902	89851	89365	97.2543	486	88901	96.7493
	234	86004	83854	97.5001	84375	83815	97.4548	560	83417	96.992
	235	84194	81898	97.273	82390	81861	97.229	529	81456	96.748
	236	95474	93254	97.6748	93916	93208	97.6266	708	92755	97.1521
	237	85928	83852	97.584	84521	83804	97.5282	717	83331	96.9777
	238	113372	107090	94.4589	107551	107042	94.4166	509	106450	93.8944
	239	79844	77754	97.3824	78149	77727	97.3486	422	77347	96.8727
	240	85222	82222	96.4798	82703	82170	96.4188	533	81764	95.9424
	241	92550	89112	96.2853	89581	89055	96.2237	526	88573	95.7029
	242	104658	101094	96.5946	101755	101042	96.5449	713	100517	96.0433
	243	92698	84872	91.5575	85391	84820	91.5014	571	84348	90.9923
	244	97302	88114	90.5572	88547	88063	90.5048	484	87598	90.0269
	245	108236	83840	77.4604	84117	83801	77.4243	316	83291	76.9531
	246	95038	91514	96.292	92034	91435	96.2089	599	90857	95.6007
	247	93380	89820	96.1876	90223	89770	96.1341	453	89325	95.6575
	248	90214	86792	96.2068	87371	86743	96.1525	628	86217	95.5694
	249	97146	94552	97.3298	95071	94520	97.2969	551	94034	96.7966
	250	78756	76750	97.4529	77218	76707	97.3983	511	76317	96.9031
	251	85926	83562	97.2488	84097	83520	97.1999	577	83079	96.6867
	252	97452	94752	97.2294	95224	94716	97.1925	508	94245	96.7091
	253	102704	99804	97.1764	100534	99766	97.1394	768	99242	96.6291
	254	102852	100070	97.2951	100775	100014	97.2407	761	99505	96.7458
	255	95648	93112	97.3486	93720	93073	97.3078	647	92581	96.7935
	256	89420	86810	97.0812	87276	86769	97.0353	507	86291	96.5008
	257	96560	93816	97.1582	94372	93773	97.1137	599	93304	96.628
	258	94184	91390	97.0335	91945	91344	96.9846	601	90862	96.4729
	259	83528	81246	97.268	81651	81222	97.2392	429	80781	96.7113
	260	86578	84316	97.3873	84733	84286	97.3527	447	83869	96.871
	261	71034	69430	97.7419	69857	69394	97.6912	463	69084	97.2548
	262	93048	90736	97.5153	91118	90707	97.4841	411	90243	96.9854
	263	74296	72280	97.2865	72671	72252	97.2488	419	71893	96.7656
	264	68240	66238	97.0662	66556	66206	97.0193	350	65896	96.5651
	265	91262	87400	95.7682	87798	87342	95.7047	456	86887	95.2061
	266	92640	88862	95.9218	89357	88797	95.8517	560	88346	95.3649
	267	83232	79494	95.5089	79998	79441	95.4453	557	79037	94.9599
	268	90356	86446	95.6727	86871	86385	95.6052	486	85931	95.1027
	269	73172	70390	96.198	70779	70325	96.1092	454	69972	95.6267
	270	100410	95580	95.1897	96269	95518	95.128	751	95021	94.633
	271	72748	68728	94.4741	69034	68669	94.393	365	68314	93.905
	272	79474	75102	94.4988	75462	75049	94.4321	413	74646	93.9251
	273	103944	99280	95.513	99764	99209	95.4447	555	98748	95.0012
	274	90820	87018	95.8137	87398	86950	95.7388	448	86462	95.2015
	275	98500	93664	95.0904	94090	93593	95.0183	497	93132	94.5503
	276	92894	88174	94.9189	88523	88113	94.8533	410	87645	94.3495
	277	107226	101806	94.9453	102305	101734	94.8781	571	101158	94.3409
	278	94126	90072	95.693	90573	89991	95.607	582	89581	95.1714
	279	95630	91932	96.133	92201	91857	96.0546	344	91342	95.5161
	280	99082	94982	95.862	95351	94912	95.7914	439	94400	95.2746
	281	93530	89648	95.8495	90042	89584	95.781	458	89105	95.2689
	282	112620	107548	95.4964	108032	107474	95.4307	558	106906	94.9263
	283	118360	112026	94.6485	112534	111949	94.5835	585	111375	94.0985
	284	85342	80200	93.9748	80506	80102	93.86	404	79729	93.4229
	285	110374	104012	94.236	104448	103918	94.1508	530	103412	93.6924
	287	107166	100756	94.0186	101207	100672	93.9402	535	100176	93.4774
	288	136366	128296	94.0821	129056	128184	94	872	127574	93.5526
	289	136176	117564	86.3324	117900	117503	86.2876	397	116959	85.8881
	290	98970	94358	95.34	94933	94304	95.2854	629	93806	94.7823
	291	96924	91250	94.1459	91694	91184	94.0778	510	90692	93.5702
	292	83536	79452	95.1111	79783	79377	95.0213	406	78967	94.5305
	293	100060	95700	95.6426	96144	95615	95.5577	529	95116	95.059
	294	111008	106344	95.7985	106859	106248	95.712	611	105730	95.2454
	295	78154	73924	94.5876	74363	73874	94.5236	489	73507	94.054
	296	90392	85962	95.0991	86366	85882	95.0106	484	85417	94.4962
	297	92482	88090	95.251	88580	88013	95.1677	567	87583	94.7028
	298	100982	97028	96.0845	97584	96967	96.024	617	96426	95.4883
	299	81358	78402	96.3667	78837	78327	96.2745	510	77934	95.7914
	300	86166	82222	95.4228	82605	82120	95.3044	485	81721	94.8414
	301	92378	88490	95.7912	88983	88428	95.7241	555	87934	95.1893
	302	98024	93674	95.5623	94223	93595	95.4817	628	93089	94.9655
	303	76552	72378	94.5475	72772	72326	94.4796	446	71996	94.0485
	304	70534	67244	95.3356	67698	67184	95.2505	514	66857	94.7869
	305	93720	89752	95.7661	90300	89684	95.6936	616	89261	95.2422
	306	115480	110772	95.9231	111477	110699	95.8599	778	110090	95.3325
	307	110900	106178	95.7421	106756	106104	95.6754	652	105559	95.1839
	308	96568	92486	95.7729	93032	92425	95.7098	607	91954	95.222
	309	83100	79188	95.2924	79647	79120	95.2106	527	78763	94.781
	310	118666	114038	96.1	114727	113947	96.0233	780	113393	95.5564
	311	88722	83528	94.1458	84064	83478	94.0894	586	83068	93.6273
	312	79058	75254	95.1883	75661	75192	95.1099	469	74824	94.6444
	314	114782	109868	95.7188	110479	109789	95.65	690	109257	95.1865
	315	107136	102340	95.5234	102791	102257	95.446	534	101753	94.9755
	316	84688	80738	95.3358	81139	80679	95.2662	460	80273	94.7867
	317	94542	90320	95.5343	90816	90259	95.4697	557	89785	94.9684
	318	110480	105834	95.7947	106472	105752	95.7205	720	105206	95.2263
	319	102198	96416	94.3424	96886	96343	94.2709	543	95853	93.7915
	320	78302	73576	93.9644	73930	73510	93.8801	420	73146	93.4152
	321	106198	98980	93.2033	99505	98913	93.1402	592	98378	92.6364
	322	86190	82712	95.9647	83120	82645	95.887	475	82194	95.3637
	324	91548	83916	91.6634	84365	83848	91.5891	517	83384	91.0823
	325	78864	75266	95.4377	75598	75205	95.3604	393	74766	94.8037
	327	86612	81998	94.6728	82399	81937	94.6024	462	81517	94.1174
	328	80588	76186	94.5376	76610	76138	94.4781	472	75767	94.0177
	329	95732	92172	96.2813	92791	92102	96.2082	689	91643	95.7287
	330	87352	83654	95.7666	84199	83595	95.699	604	83176	95.2193
	331	97876	92960	94.9773	93506	92881	94.8966	625	92439	94.445
	332	84166	80906	96.1267	81376	80846	96.0554	530	80452	95.5873
	335	82508	77940	94.4636	78385	77875	94.3848	510	77516	93.9497
	336	87834	83726	95.323	84366	83659	95.2467	707	83215	94.7412
second	337	85764	77258	90.0821	77605	77205	90.0203	400	76847	89.6029
	338	78008	73882	94.7108	74254	73836	94.6518	418	73480	94.1955
	339	78720	73548	93.4299	73908	73502	93.3714	406	73179	92.9611
	340	67590	64966	96.1178	65301	64941	96.0808	360	64586	95.5556
	341	74906	71266	95.1406	71588	71202	95.0551	386	70859	94.5972
	342	72752	69546	95.5932	69910	69509	95.5424	401	69182	95.0929
	343	69572	66846	96.0818	67162	66803	96.02	359	66437	95.4939
	344	49622	46850	94.4138	47050	46816	94.3453	234	46596	93.9019
	345	34088	32324	94.8252	32466	32303	94.7636	163	32130	94.256
	346	80844	77448	95.7993	77794	77395	95.7338	399	77063	95.3231
	347	71630	68698	95.9067	69016	68641	95.8272	375	68351	95.4223
	348	76000	72534	95.4395	72901	72490	95.3816	411	72167	94.9566
	349	65664	62866	95.7389	63176	62825	95.6765	351	62516	95.2059
	350	77014	73538	95.4865	73931	73492	95.4268	439	73140	94.9697
	351	70924	67924	95.7701	68264	67875	95.701	389	67554	95.2484
	352	92746	90522	97.6021	90881	90477	97.5535	404	90029	97.0705
	353	65768	60982	92.7229	61350	60949	92.6727	401	60619	92.171
	354	82540	77452	93.8357	77838	77417	93.7933	421	77041	93.3378
	355	72960	68124	93.3717	68565	68074	93.3032	491	67709	92.8029
	356	73432	67652	92.1288	68021	67598	92.0552	423	67224	91.5459
	357	97490	86384	88.6081	86835	86317	88.5393	518	85860	88.0706
	358	87764	83096	94.6812	83573	83036	94.6128	537	82622	94.1411
	359	100058	75256	75.2124	75674	75201	75.1574	473	74851	74.8076
	360	82550	67598	81.8873	67944	67551	81.8304	393	67252	81.4682
	361	64174	59104	92.0996	59686	59062	92.0342	624	58774	91.5854
	362	68326	64378	94.2218	64773	64333	94.156	440	63989	93.6525
	363	78232	72994	93.3045	73550	72948	93.2457	602	72565	92.7562
	364	80520	76406	94.8907	76890	76350	94.8212	540	75917	94.2834
	365	79970	73266	91.6169	73684	73230	91.5718	454	72864	91.1142
	366	72902	66748	91.5585	67230	66688	91.4762	542	66352	91.0153
	367	66996	64046	95.5968	64414	64006	95.537	408	63720	95.1102
	368	55444	46990	84.7522	47246	46949	84.6782	297	46706	84.24
	369	72176	69314	96.0347	69722	69267	95.9696	455	68921	95.4902
	370	71232	68278	95.853	68734	68242	95.8024	492	67893	95.3125
	371	92914	89398	96.2159	90482	89346	96.1599	1136	88920	95.7014
	372	66962	64498	96.3203	64904	64452	96.2516	452	64149	95.7991
	373	86454	83268	96.3148	84007	83218	96.257	789	82814	95.7897
	374	77826	74812	96.1273	75089	74757	96.0566	332	74425	95.63
	375	70412	66956	95.0917	67223	66913	95.0307	310	66641	94.6444
	376	96452	91464	94.8285	91813	91404	94.7663	409	90925	94.2697
	377	72148	69324	96.0858	69733	69285	96.0318	448	68977	95.6049
	378	81206	77214	95.0841	77638	77175	95.0361	463	76809	94.5854
	379	88422	82746	93.5808	83111	82698	93.5265	413	82262	93.0334
	380	79886	76286	95.4936	76651	76220	95.411	431	75867	94.9691
	381	86834	74860	86.2105	75207	74801	86.1425	406	74431	85.7164
	382	99802	92988	93.1725	93433	92912	93.0963	521	92441	92.6244
	383	90416	85470	94.5297	85801	85419	94.4733	382	85012	94.0232
	384	73766	64786	87.8264	65076	64739	87.7627	337	64432	87.3465
	386	79234	69858	88.1667	70245	69813	88.1099	432	69446	87.6467
	387	104802	97324	92.8646	97939	97255	92.7988	684	96779	92.3446
	388	73758	70026	94.9402	70433	69982	94.8806	451	69650	94.4304
	389	108658	93532	86.0793	94053	93462	86.0148	591	92925	85.5206
	390	97076	92202	94.9792	92681	92134	94.9091	547	91705	94.4672
	391	81674	77216	94.5417	77580	77160	94.4731	420	76797	94.0287
	392	138324	93524	67.6123	93937	93470	67.5732	467	92980	67.219
	393	86696	73374	84.6337	73847	73321	84.5725	526	72951	84.1458
	394	91038	85922	94.3804	86454	85870	94.3232	584	85430	93.8399
	395	64484	59366	92.0631	59773	59333	92.012	440	59054	91.5793
	396	89400	73852	82.6085	74266	73787	82.5358	479	73417	82.1219
	397	76842	73224	95.2916	73637	73185	95.2409	452	72813	94.7568
	398	68922	65670	95.2816	66063	65628	95.2207	435	65291	94.7317
	399	79282	75870	95.6964	76324	75822	95.6358	502	75485	95.2108
	400	94444	89962	95.2543	90558	89909	95.1982	649	89454	94.7164
	401	103248	82392	79.8001	82765	82337	79.7468	428	81915	79.3381
	402	77042	72258	93.7904	72555	72216	93.7359	339	71848	93.2582
	403	103758	98600	95.0288	99035	98535	94.9662	500	98075	94.5228
	404	77650	73256	94.3413	73555	73215	94.2885	340	72867	93.8403
	405	86268	82318	95.4212	82718	82250	95.3424	468	81804	94.8254
	406	105414	94556	89.6997	94967	94482	89.6295	485	94030	89.2007
	407	91182	79176	86.8329	79588	79129	86.7814	459	78760	86.3767
	408	140018	94472	67.4713	94925	94422	67.4356	503	93918	67.0757
	409	78304	76308	97.451	76593	76280	97.4152	313	75900	96.9299
	410	89878	81424	90.5939	81727	81406	90.5739	321	80991	90.1122
	411	91576	89276	97.4884	89678	89244	97.4535	434	88806	96.9752
	412	96028	93158	97.0113	93576	93127	96.979	449	92657	96.4896
	414	102288	93948	91.8466	94428	93913	91.8123	515	93470	91.3792
	415	76796	73718	95.992	73991	73681	95.9438	310	73344	95.505
	416	85284	82052	96.2103	82448	82018	96.1704	430	81678	95.7718
	417	86318	82224	95.2571	82671	82205	95.2351	466	81755	94.7137
	418	110614	106906	96.6478	107472	106860	96.6062	612	106329	96.1262
	419	90356	87530	96.8724	87928	87498	96.837	430	87058	96.35
	420	78282	75512	96.4615	75892	75483	96.4245	409	75088	95.9199
	422	90376	87754	97.0988	88183	87718	97.059	465	87251	96.5422
	423	66220	63180	95.4092	63503	63162	95.3821	341	62829	94.8792
	424	58004	55654	95.9486	55986	55624	95.8968	362	55281	95.3055
	425	73092	71100	97.2747	71510	71069	97.2323	441	70703	96.7315
	426	76372	74476	97.5174	74895	74440	97.4703	455	74075	96.9924
	427	89318	87188	97.6153	87661	87150	97.5727	511	86807	97.1887
	428	80294	78028	97.1779	78412	77995	97.1368	417	77625	96.676
	429	64666	62978	97.3897	63339	62953	97.351	386	62632	96.8546
	430	73984	72298	97.7211	72755	72273	97.6873	482	71854	97.121
	431	67678	65024	96.0785	65326	64997	96.0386	329	64697	95.5953
	432	64816	62314	96.1398	62649	62291	96.1044	358	62026	95.6955
	433	81034	79454	98.0502	79763	79428	98.0181	335	79022	97.5171
	434	75520	73654	97.5291	74082	73631	97.4987	451	73264	97.0127
	435	63862	62122	97.2754	62416	62102	97.2441	314	61814	96.7931
	436	65274	63082	96.6418	63329	63057	96.6035	272	62758	96.1455
	437	79950	68372	85.5184	68570	68345	85.4847	225	67953	84.9944
	438	95736	93484	97.6477	93922	93455	97.6174	467	92972	97.1129
	439	87912	84756	96.41	85143	84724	96.3736	419	84314	95.9073
	440	76906	74128	96.3878	74472	74096	96.3462	376	73743	95.8872
	441	68048	65844	96.7611	66220	65819	96.7244	401	65521	96.2864
	442	91518	88768	96.9951	89161	88717	96.9394	444	88249	96.428
	443	71880	69538	96.7418	69871	69503	96.6931	368	69124	96.1658
	444	50176	48364	96.3887	48632	48339	96.3389	293	48041	95.745
	445	82946	80048	96.5062	80397	80002	96.4507	395	79592	95.9564
	446	66408	64702	97.431	65075	64676	97.3919	399	64334	96.8769
	447	66562	63414	95.2706	63615	63385	95.227	230	63061	94.7402
	448	52392	50272	95.9536	50465	50239	95.8906	226	49973	95.3829
	449	59328	57792	97.411	58147	57754	97.347	393	57426	96.7941
	450	77110	75056	97.3363	75650	75017	97.2857	633	74598	96.7423
	451	66026	64416	97.5616	64808	64390	97.5222	418	64037	96.9876
	452	71858	69936	97.3253	70435	69910	97.2891	525	69492	96.7074
	453	57160	55616	97.2988	56041	55594	97.2603	447	55285	96.7197
	454	69476	67630	97.343	68216	67601	97.3012	615	67215	96.7456
	455	74446	71692	96.3007	72262	71655	96.251	607	71282	95.7499
	456	54754	52506	95.8944	53007	52479	95.8451	528	52180	95.299
	457	70702	68692	97.1571	69029	68668	97.1231	361	68250	96.5319
	458	73216	71208	97.2574	71551	71185	97.226	366	70819	96.7261
	459	70768	68980	97.4734	69293	68970	97.4593	323	68605	96.9435
	460	69942	67240	96.1368	67581	67208	96.091	373	66781	95.4805
	461	76260	74174	97.2646	74572	74142	97.2227	430	73722	96.6719
	462	60046	58276	97.0523	58585	58255	97.0173	330	57947	96.5043
	463	59416	56840	95.6645	57230	56813	95.619	417	56524	95.1326
	464	66650	63764	95.6699	64127	63736	95.6279	391	63440	95.1838
	465	59000	56782	96.2407	57321	56760	96.2034	561	56473	95.7169
	466	47436	46134	97.2552	46479	46115	97.2152	364	45894	96.7493
	467	70080	68438	97.657	68882	68400	97.6027	482	68080	97.1461
	468	74942	72540	96.7949	73029	72516	96.7628	513	72087	96.1904
	469	118608	86690	73.0895	86993	86663	73.0667	330	86198	72.6747
	470	113472	106598	93.9421	107026	106560	93.9086	466	106050	93.4592
	471	78670	75706	96.2324	76098	75670	96.1866	428	75350	95.7798
	472	93028	89688	96.4097	90100	89645	96.3635	455	89179	95.8625
	474	95868	85758	89.4542	86123	85730	89.425	393	85286	88.9619
	475	95488	79530	83.288	79799	79507	83.2639	292	79069	82.8052
	476	75272	72818	96.7398	73082	72781	96.6907	301	72411	96.1991
	477	68800	66286	96.3459	66550	66253	96.298	297	65942	95.8459
	478	82956	79926	96.3475	80262	79888	96.3017	374	79455	95.7797
	479	98472	87064	88.415	87426	87033	88.3835	393	86580	87.9235
	482	127638	109074	85.4557	109446	109014	85.4087	432	108379	84.9112
	483	85332	82558	96.7492	82868	82484	96.6624	384	82039	96.141
	484	87320	84254	96.4888	84630	84217	96.4464	413	83744	95.9047
	485	88740	75616	85.2107	75837	75581	85.1713	256	75159	84.6957
	486	105856	101864	96.2288	102343	101816	96.1835	527	101266	95.6639
	487	93202	88904	95.3885	89259	88870	95.352	389	88436	94.8864
	488	68878	65918	95.7025	66075	65859	95.6169	216	65527	95.1349
	490	108138	105752	97.7936	106300	105721	97.7649	579	105197	97.2803
	491	62820	61256	97.5103	61458	61223	97.4578	235	60927	96.9866
	493	78168	75606	96.7224	75907	75573	96.6802	334	75175	96.1711
	494	98174	94140	95.891	94537	94109	95.8594	428	93629	95.3705
	495	67058	64324	95.9229	64535	64294	95.8782	241	63962	95.3831
	496	83228	76648	92.094	77012	76612	92.0508	400	76225	91.5858
	497	60656	56788	93.6231	57028	56763	93.5818	265	56498	93.1449
	498	94330	81460	86.3564	81688	81421	86.3151	267	80977	85.8444
	499	79850	66546	83.3388	66725	66521	83.3075	204	66205	82.9117
	500	83320	73646	88.3893	73914	73620	88.3581	294	73265	87.9321
	501	70590	64282	91.0639	64496	64257	91.0285	239	63974	90.6276
	502	72374	68062	94.0421	68363	68043	94.0158	320	67703	93.546
	503	99272	87844	88.4882	88092	87827	88.4711	265	87394	88.0349
	504	96858	83220	85.9196	83518	83187	85.8855	331	82772	85.4571
	505	101338	66506	65.6279	66732	66484	65.6062	248	66087	65.2144
	506	118088	85824	72.678	86175	85782	72.6424	393	85319	72.2504
	507	120270	89344	74.2862	89625	89315	74.2621	310	88821	73.8513
	508	137190	103430	75.3918	103736	103364	75.3437	372	102855	74.9727
	509	70422	68564	97.3616	68855	68540	97.3275	315	68211	96.8604
	510	93770	76480	81.5613	76722	76441	81.5197	281	76053	81.1059
	511	107490	94288	87.7179	94648	94254	87.6863	394	93763	87.2295
	512	73916	71606	96.8748	71910	71571	96.8275	339	71248	96.3905
	513	71866	69486	96.6883	69764	69451	96.6396	313	69099	96.1498
	514	91956	77972	84.7927	78252	77939	84.7568	313	77551	84.3349
	515	64376	62428	96.974	62699	62389	96.9134	310	62098	96.4614
	516	98898	95970	97.0394	96383	95915	96.9838	468	95350	96.4125
	517	79234	75378	95.1334	75702	75342	95.088	360	74949	94.592
	518	72730	68764	94.547	69076	68743	94.5181	333	68398	94.0437
	519	73464	71396	97.185	71792	71363	97.1401	429	71021	96.6746
	520	95822	92628	96.6667	93130	92586	96.6229	544	92102	96.1178
	521	49812	48646	97.6592	48899	48615	97.597	284	48405	97.1754
	522	76592	74734	97.5742	75049	74695	97.5232	354	74380	97.112
	523	55302	53886	97.4395	54230	53864	97.3997	366	53614	96.9477
	524	90978	88816	97.6236	89273	88769	97.5719	504	88366	97.129
	525	82588	80534	97.513	80965	80485	97.4536	480	80125	97.0177
	526	70618	68976	97.6748	69306	68944	97.6295	362	68597	97.1381
	527	70898	69198	97.6022	69565	69175	97.5697	390	68898	97.179
	528	73582	71668	97.3988	72004	71629	97.3458	375	71293	96.8892
	529	77852	76020	97.6468	76253	75987	97.6044	266	75633	97.1497
	530	52024	50766	97.5819	50944	50747	97.5454	197	50543	97.1532
	531	61078	59682	97.7144	59896	59658	97.6751	238	59376	97.2134
	532	75914	74008	97.4893	74295	73971	97.4405	324	73683	97.0611
	533	56936	55640	97.7238	55869	55620	97.6886	249	55373	97.2548
	534	64738	63362	97.8745	63646	63327	97.8204	319	63028	97.3586
	535	55248	53858	97.4841	54091	53835	97.4424	256	53569	96.961
	536	65696	64006	97.4275	64278	63982	97.391	296	63692	96.9496
	537	32782	28104	85.73	28253	28095	85.7025	158	27955	85.2755
	538	73670	70712	95.9848	71005	70670	95.9278	335	70312	95.4418
	539	46838	41746	89.1285	41922	41726	89.0858	196	41490	88.5819
	540	63252	61436	97.1289	61744	61394	97.0625	350	61086	96.5756
	541	68864	66888	97.1306	67249	66861	97.0914	388	66535	96.618
	542	75540	73290	97.0214	73576	73249	96.9672	327	72875	96.4721
	543	70248	68314	97.2469	68646	68277	97.1942	369	67910	96.6718
	544	64826	62666	96.668	62967	62641	96.6294	326	62281	96.0741
	545	79736	74134	92.9743	74523	74098	92.9292	425	73719	92.4538
	546	70714	69030	97.6186	69348	69000	97.5762	348	68697	97.1477
	547	73764	71654	97.1395	71995	71627	97.1029	368	71241	96.5796
	548	53056	51762	97.5611	52023	51747	97.5328	276	51473	97.0164
	549	60514	58294	96.3314	58661	58275	96.3	386	58007	95.8572
	550	66106	64290	97.2529	64620	64249	97.1909	371	63956	96.7476
	551	81406	79054	97.1108	79384	79018	97.0666	366	78671	96.6403
	552	53534	52128	97.3736	52395	52106	97.3325	289	51843	96.8413
	553	86802	84692	97.5692	85101	84652	97.5231	449	84254	97.0646
	554	86722	84084	96.9581	84432	84061	96.9316	371	83660	96.4692
	555	87486	84886	97.0281	85223	84807	96.9378	416	84386	96.4566
	556	79338	77428	97.5926	77822	77408	97.5674	414	76985	97.0342
	557	61444	59984	97.6239	60276	59965	97.5929	311	59670	97.1128
	558	84458	82370	97.5278	82685	82293	97.4366	392	81924	96.9997
	559	94370	91844	97.3233	92282	91808	97.2852	474	91382	96.8337
	560	73936	71822	97.1408	72100	71772	97.0731	328	71440	96.6241
	561	75234	73326	97.4639	73609	73295	97.4227	314	72964	96.9827
	562	68130	65610	96.3012	65874	65575	96.2498	299	65228	95.7405
	563	70806	68898	97.3053	69263	68869	97.2644	394	68582	96.859
	564	88662	86492	97.5525	86795	86455	97.5108	340	86049	97.0529
	565	75932	74568	98.2037	74814	74542	98.1694	272	74198	97.7164
	566	77182	75650	98.0151	75932	75616	97.971	316	75256	97.5046
	567	109612	107586	98.1517	107923	107536	98.106	387	107061	97.6727
	568	78268	76658	97.943	76964	76620	97.8944	344	76215	97.377
	569	67996	66188	97.341	66519	66154	97.291	365	65820	96.7998
	570	51748	49802	96.2395	50066	49779	96.195	287	49542	95.737
	571	89604	69986	78.1059	70383	69953	78.0691	430	69565	77.636
	572	81180	78988	97.2998	79362	78951	97.2542	411	78556	96.7677
	573	125372	101672	81.0963	102241	101621	81.0556	620	101037	80.5898
	574	90512	75882	83.8364	76277	75843	83.7933	434	75430	83.337
	575	80584	73886	91.6882	74274	73848	91.641	426	73476	91.1794
	576	116416	84786	72.8302	85093	84746	72.7958	347	84278	72.3938
	577	77262	74292	96.1559	74664	74252	96.1042	412	73826	95.5528
	578	72584	70368	96.947	70654	70333	96.8988	321	69957	96.3807
	579	76314	73846	96.766	74193	73819	96.7306	374	73385	96.1619
	580	72040	69936	97.0794	70278	69893	97.0197	385	69459	96.4173
	581	85092	78552	92.3142	78965	78500	92.2531	465	78013	91.6808
	582	89422	86550	96.7883	87008	86508	96.7413	500	85947	96.1139
	583	74912	68730	91.7477	69136	68696	91.7023	440	68305	91.1803
	584	79252	76658	96.7269	77035	76620	96.6789	415	76187	96.1326
	585	70258	68448	97.4238	68762	68411	97.3711	351	68030	96.8288
	586	54640	53168	97.306	53394	53135	97.2456	259	52895	96.8064
	587	78870	73328	92.9732	73730	73298	92.9352	432	72887	92.4141
	588	81180	75554	93.0697	76062	75525	93.034	537	75075	92.4797
	589	57842	56498	97.6764	56812	56466	97.6211	346	56162	97.0955
	590	73292	71420	97.4458	71826	71389	97.4035	437	70987	96.855
	591	71510	69792	97.5975	70196	69764	97.5584	432	69417	97.0731
	592	46936	45760	97.4945	45963	45736	97.4433	227	45486	96.9107
	593	60062	55294	92.0615	55627	55269	92.0199	358	54940	91.4721
	594	76984	70692	91.8269	71121	70674	91.8035	447	70285	91.2982
	595	54380	52992	97.4476	53227	52966	97.3998	261	52751	97.0044
	596	71958	70192	97.5458	70479	70167	97.511	312	69869	97.0969
	597	79962	74716	93.4394	75172	74693	93.4106	479	74225	92.8253
	598	71398	66698	93.4172	66970	66672	93.3808	298	66299	92.8583
	599	64704	63088	97.5025	63312	63071	97.4762	241	62736	96.9585
	600	69170	67436	97.4931	67662	67407	97.4512	255	67078	96.9756
	601	91608	87444	95.4545	87729	87395	95.4011	334	86956	94.9218
	602	108520	99366	91.5647	99670	99315	91.5177	355	98823	91.0643
	603	76230	72730	95.4086	73014	72670	95.3299	344	72299	94.8432
	604	60576	55940	92.3468	56188	55910	92.2973	278	55601	91.7872
	605	82510	78672	95.3484	78968	78602	95.2636	366	78200	94.7764
	606	106710	102158	95.7342	102504	102075	95.6565	429	101589	95.201
	607	85656	80662	94.1697	80959	80611	94.1102	348	80189	93.6175
	608	120916	94574	78.2146	95108	94515	78.1658	593	93974	77.7184
	609	87944	84068	95.5926	84334	84003	95.5187	331	83546	94.9991
	610	90186	86562	95.9816	86904	86492	95.904	412	86044	95.4073
	611	65208	62444	95.7613	62735	62389	95.6769	346	62122	95.2675
	612	91316	86968	95.2385	87358	86909	95.1739	449	86487	94.7118
	613	84236	80458	95.515	80853	80393	95.4378	460	80046	95.0259
	614	97180	93112	95.814	93520	93030	95.7296	490	92595	95.282
	615	73792	69878	94.6959	70164	69821	94.6187	343	69491	94.1715
	616	86496	81512	94.2379	81839	81450	94.1662	389	81045	93.698
	617	85514	81794	95.6498	82198	81700	95.5399	498	81293	95.064
	618	58968	56508	95.8282	56813	56445	95.7214	368	56167	95.25
	619	65958	63200	95.8186	63481	63121	95.6988	360	62835	95.2652
	620	85942	81816	95.1991	82212	81727	95.0955	485	81349	94.6557
	621	83252	79610	95.6253	80028	79541	95.5424	487	79139	95.0596
	622	99026	94966	95.9001	95427	94887	95.8203	540	94417	95.3457
	623	76624	72278	94.3281	72629	72198	94.2237	431	71827	93.7396
	624	85824	80494	93.7896	80909	80418	93.7011	491	80031	93.2501
	625	100746	95836	95.1264	96370	95774	95.0648	596	95284	94.5784
	626	82872	79344	95.7428	79727	79289	95.6765	438	78870	95.1709
	627	78224	74824	95.6535	75189	74769	95.5832	420	74399	95.1102
	628	71510	67990	95.0776	68346	67927	94.9895	419	67560	94.4763
	629	78788	75538	95.875	75923	75478	95.7989	445	75142	95.3724
	630	89346	85646	95.8588	86054	85578	95.7827	476	85130	95.2813
	631	56086	52868	94.2624	53105	52808	94.1554	297	52545	93.6865
	632	68446	64496	94.229	64808	64435	94.1399	373	64140	93.7089
	633	66628	64014	96.0767	64328	63955	95.9882	373	63617	95.4809
	634	66282	63616	95.9778	63988	63548	95.8752	440	63249	95.4241
	635	70074	66762	95.2736	67112	66694	95.1765	418	66356	94.6942
	636	68458	65814	96.1378	66144	65755	96.0516	389	65436	95.5856
	637	61088	58662	96.0287	58948	58593	95.9157	355	58260	95.3706
	638	61744	59132	95.7696	59405	59089	95.7	316	58825	95.2724
	639	64020	60406	94.3549	60700	60350	94.2674	350	60086	93.855
	640	60280	56958	94.4891	57285	56899	94.3912	386	56619	93.9267
	641	102704	98374	95.784	98859	98267	95.6798	592	97800	95.2251
	642	100384	95750	95.3837	96269	95638	95.2722	631	95171	94.8069
	643	62024	58526	94.3602	58868	58454	94.2442	414	58168	93.7831
	644	75154	71430	95.0448	71763	71347	94.9344	416	71009	94.4847
	645	83300	79414	95.3349	79856	79360	95.2701	496	78987	94.8223
	646	109420	104470	95.4761	105012	104386	95.3994	626	103906	94.9607
	647	70688	65528	92.7003	65920	65480	92.6324	440	65102	92.0977
	650	118412	113370	95.742	113852	113293	95.677	559	112706	95.1812
	651	75868	72466	95.5159	72752	72390	95.4157	362	72012	94.9175
	652	82542	78424	95.011	78767	78341	94.9105	426	77897	94.3726
	653	82616	78754	95.3254	79093	78671	95.2249	422	78233	94.6947
	654	108490	103688	95.5738	104189	103599	95.4918	590	103079	95.0124
	655	78098	73758	94.4429	74090	73682	94.3456	408	73298	93.8539
	656	76706	72912	95.0538	73246	72842	94.9626	404	72499	94.5154
	657	81808	78394	95.8268	78748	78305	95.718	443	77926	95.2547
	658	131828	125570	95.2529	126192	125471	95.1778	721	124857	94.712
	659	73294	70130	95.6831	70441	70062	95.5904	379	69709	95.1087
	660	72094	68720	95.32	69028	68668	95.2479	360	68342	94.7957
	661	74082	70820	95.5968	71174	70762	95.5185	412	70402	95.0325
	662	100436	96174	95.7565	96604	96073	95.6559	531	95533	95.1183
	663	93572	87596	93.6135	88099	87546	93.56	553	87043	93.0225
	664	74872	70774	94.5267	71124	70708	94.4385	416	70349	93.959
	665	65650	63222	96.3016	63506	63181	96.2391	325	62929	95.8553
	666	63246	60670	95.927	60930	60628	95.8606	302	60328	95.3863
	667	57932	55502	95.8054	55722	55453	95.7208	269	55228	95.3325
	668	63932	61334	95.9363	61600	61268	95.8331	332	60971	95.3685
	669	79588	76436	96.0396	76761	76362	95.9466	399	75959	95.4403
	670	97800	93882	95.9939	94243	93811	95.9213	432	93340	95.4397
	671	62028	58272	93.9447	58586	58211	93.8463	375	57929	93.3917
	672	61458	58212	94.7183	58429	58161	94.6354	268	57900	94.2107

## Sheet: Supplementary table S3
Supplementary table S3. Depth of coverage at 3,187 target SNPs in each sample
SNP_NAME	Sample_ID
	1	2	3	4	5	6	7	8	9	10	11	12	13	14	15	16	17	18	19	20	21	22	23	24	25	26	27	28	29	30	31	32	33	34	35	36	37	38	39	40	41	42	43	44	45	46	47	48	49
Chr_1:146974-147239	2	6	5	6	6	4	7	6	14	12	5	12	0	9	0	3	4	10	2	4	4	18	0	14	10	5	4	4	5	7	6	11	8	11	0	10	0	4	4	6	4	4	8	11	6	2	8	9	6
Chr_1:209280-209513	0	2	0	0	0	2	0	0	4	0	0	2	4	6	0	0	0	2	6	6	2	4	2	2	2	2	2	0	0	0	2	0	0	0	0	2	0	0	0	0	0	0	0	0	0	0	0	0	0
Chr_1:312561-312831	42	32	53	54	32	34	33	54	52	78	24	32	51	57	28	32	48	44	38	50	55	54	40	56	14	43	24	30	24	20	22	40	66	38	12	30	16	50	43	34	52	64	52	56	40	50	68	45	26
Chr_1:339534-339793	42	37	48	62	36	43	41	90	62	81	12	19	23	58	38	38	43	58	34	59	44	50	24	40	27	27	44	36	22	43	24	44	102	51	20	35	56	52	56	24	29	22	20	12	52	27	23	16	28
Chr_1:371757-372027	48	16	36	36	24	30	39	32	36	60	18	28	30	57	16	28	22	38	30	20	38	44	38	32	18	20	24	30	34	24	17	30	82	21	21	33	14	30	42	39	46	32	49	48	46	54	52	29	43
Chr_1:417254-417528	39	36	30	33	35	36	44	62	54	46	22	28	33	62	41	48	34	47	34	42	46	39	29	48	32	40	44	45	32	48	32	45	67	29	23	46	20	24	35	55	35	66	42	65	44	54	58	51	52
Chr_1:500952-501177	18	14	10	2	10	7	4	12	19	23	6	6	4	12	5	8	20	15	22	12	16	12	10	10	11	9	18	6	7	12	12	16	16	9	12	13	8	8	13	8	2	11	16	21	19	13	19	9	7
Chr_1:591271-591542	50	34	54	54	42	25	48	59	72	52	22	42	52	72	26	38	48	39	24	41	38	65	51	38	20	30	34	37	44	28	26	44	77	25	27	28	34	57	41	55	38	41	42	58	49	49	55	39	34
Chr_1:612812-613082	8	8	8	17	0	6	8	8	12	17	4	14	0	12	8	9	9	12	12	10	14	24	6	13	25	4	4	12	6	4	14	7	26	2	0	0	6	19	16	21	18	14	27	0	31	30	0	26	11
Chr_1:689804-690073	10	17	12	16	4	10	16	9	18	20	2	15	20	10	6	8	20	6	8	15	15	15	14	14	15	12	8	10	10	14	8	12	20	16	4	14	18	12	24	24	22	14	16	25	22	36	10	22	6
Chr_1:776873-777132	63	28	32	28	32	18	39	56	59	37	30	22	37	41	21	31	31	45	36	42	27	31	40	28	11	28	23	12	30	21	19	29	67	29	14	15	28	14	0	18	20	16	47	28	39	48	73	35	23
Chr_1:895810-896084	4	6	4	4	5	11	10	10	12	12	2	8	6	11	10	12	4	4	10	11	10	10	16	14	2	10	1	22	14	2	6	12	18	4	11	6	4	5	16	8	16	10	9	8	6	17	14	11	10
Chr_1:954561-954835	67	26	50	29	29	32	26	58	65	76	45	37	39	58	30	34	70	28	23	58	62	75	50	38	29	28	39	53	38	50	34	69	114	37	35	39	36	44	59	43	54	26	58	42	50	38	42	39	39
Chr_1:994086-994359	12	2	8	13	2	6	0	6	10	14	16	12	14	14	6	6	8	9	6	20	24	18	16	6	15	6	10	8	12	12	2	26	16	14	8	2	4	10	20	26	5	36	10	28	14	10	6	20	8
Chr_1:1028776-1029032	27	22	20	23	12	12	29	16	31	31	16	23	32	18	11	20	24	21	10	17	24	16	24	30	16	24	16	14	6	26	12	22	35	24	22	20	17	21	41	32	33	32	35	36	31	19	34	23	20
Chr_1:1159496-1159761	39	28	40	29	31	22	34	28	53	29	30	13	24	33	24	29	36	49	25	29	36	45	33	32	29	35	19	23	27	31	14	45	65	23	23	22	32	23	35	27	29	33	36	6	38	23	7	38	35
Chr_1:1312098-1312345	20	14	10	20	6	22	12	14	28	24	6	20	15	12	25	14	22	26	13	24	15	18	24	12	4	14	11	9	12	8	9	15	52	19	17	18	26	27	24	28	21	24	25	15	28	36	36	22	23
Chr_1:1451369-1451624	18	6	4	4	20	8	10	21	14	8	14	10	10	8	8	6	14	17	12	18	30	10	10	6	15	16	14	6	13	10	10	33	46	10	8	8	15	24	12	23	12	24	23	14	12	19	12	6	7
Chr_1:1474727-1474971	70	67	57	38	53	44	50	41	64	82	62	29	25	58	40	49	44	71	43	58	53	52	48	46	34	58	28	39	34	32	44	38	130	33	25	52	68	57	59	64	47	46	54	66	55	80	50	38	32
Chr_1:1569323-1569590	105	58	87	64	55	36	47	73	108	97	64	59	55	63	54	48	55	82	82	64	61	62	46	74	63	63	76	62	46	54	48	70	141	56	70	39	61	71	103	113	62	81	96	92	70	99	138	82	56
Chr_1:1609081-1609355	37	35	34	27	31	24	47	71	59	38	25	28	33	25	36	42	19	46	22	15	31	38	37	20	23	38	21	22	28	30	18	45	67	32	20	19	32	34	43	36	37	38	20	49	42	41	54	39	42
Chr_1:1646183-1646429	8	10	4	10	8	4	15	6	4	14	2	10	6	0	9	3	6	4	4	4	6	4	2	8	2	12	4	9	4	8	6	8	2	0	4	5	4	8	2	2	6	10	6	4	4	4	8	5	0
Chr_1:1702112-1702370	19	18	11	26	18	12	22	38	19	31	22	18	16	40	26	12	21	31	9	32	25	29	27	20	15	12	13	16	19	14	14	12	46	19	16	21	22	18	38	34	30	41	20	30	37	42	22	31	17
Chr_1:1744313-1744576	33	12	10	14	7	14	19	10	32	30	11	6	23	19	10	9	37	22	18	26	23	24	20	21	8	12	10	15	19	30	9	22	46	28	16	14	15	15	20	46	24	29	20	20	28	31	22	25	24
Chr_1:1770277-1770548	15	6	16	5	6	17	11	11	17	14	9	12	18	16	12	6	12	20	11	20	8	6	8	12	6	14	10	16	10	10	9	12	18	8	2	21	6	6	10	19	10	12	11	8	12	8	20	12	4
Chr_1:1797239-1797513	54	33	36	21	30	34	22	48	49	42	29	29	23	37	18	20	22	37	27	22	40	34	38	27	24	14	26	28	30	20	16	35	49	23	16	24	29	43	44	45	27	42	52	41	56	55	56	41	35
Chr_1:1890710-1890941	3	0	2	3	2	0	4	2	3	1	3	4	6	3	0	3	3	2	3	1	6	2	1	0	6	3	2	2	1	5	2	1	2	4	1	1	1	1	2	3	7	3	2	1	1	3	3	6	4
Chr_1:1984802-1985076	36	26	27	36	32	22	24	31	44	42	25	28	16	38	23	20	37	28	18	44	18	34	19	22	10	28	34	22	14	18	21	28	55	23	24	36	28	46	30	10	29	6	41	76	69	69	65	62	24
Chr_1:2094352-2094625	84	63	80	90	59	44	53	68	81	62	57	72	48	100	48	62	61	76	74	74	55	105	72	64	42	78	50	60	38	62	44	74	147	56	53	62	66	56	92	103	89	117	98	86	85	86	108	98	83
Chr_1:2145875-2146111	8	5	10	8	8	14	10	8	14	17	9	9	10	10	10	9	15	18	6	18	17	13	22	17	6	6	8	12	6	4	8	12	23	10	8	12	8	14	10	10	14	14	14	18	20	17	18	16	8
Chr_1:2183837-2184111	36	29	42	35	43	46	57	63	73	62	30	32	34	45	33	38	38	54	26	25	51	43	28	24	35	46	36	56	22	30	28	46	93	32	42	43	39	22	52	61	59	62	50	53	46	66	54	68	41
Chr_1:2208760-2209033	26	34	40	35	30	22	27	42	34	34	39	30	40	35	30	33	39	53	13	26	20	44	29	31	14	25	37	30	12	17	18	29	52	24	14	25	16	42	48	49	47	35	36	35	44	32	44	56	29
Chr_1:2246504-2246778	8	8	6	10	22	14	20	17	16	14	8	12	6	15	6	18	9	6	12	19	20	6	6	23	9	13	12	6	8	10	10	16	34	20	14	9	17	12	8	20	10	8	22	22	18	33	18	11	12
Chr_1:2299234-2299508	62	34	41	29	34	36	44	77	59	56	32	31	29	36	21	38	45	49	38	46	43	37	31	46	27	31	31	21	38	34	24	33	100	48	14	26	27	22	50	33	45	43	43	51	41	32	52	32	24
Chr_1:2393498-2393771	20	35	13	17	28	18	28	44	16	14	14	33	15	16	4	24	16	46	15	20	12	22	12	42	6	16	22	28	32	14	20	17	64	34	20	25	22	14	62	37	43	38	34	51	46	52	61	55	27
Chr_1:2452405-2452662	73	62	104	87	57	64	55	82	71	82	55	41	58	78	32	54	79	82	55	50	50	84	70	81	29	77	74	44	70	46	54	64	153	59	36	54	64	52	69	92	71	77	52	91	80	64	86	70	62
Chr_1:2511292-2511529	12	25	8	4	12	19	6	34	0	16	0	14	16	6	0	20	12	16	0	0	16	14	17	20	0	4	15	14	6	12	0	0	51	14	4	10	18	29	24	22	17	11	38	16	24	33	13	25	20
Chr_1:2627396-2627662	32	27	32	36	32	27	32	32	34	43	18	26	23	37	23	18	38	26	18	35	17	30	18	25	8	26	27	23	20	14	16	20	52	16	16	17	29	18	48	29	20	20	39	26	34	44	35	32	20
Chr_1:2749241-2749514	8	2	8	8	12	12	10	30	14	31	22	8	12	13	9	5	10	12	4	12	10	15	6	10	12	4	14	12	8	10	12	16	25	8	11	4	5	12	16	8	20	11	17	11	11	20	18	8	10
Chr_1:2779768-2780014	4	0	4	4	3	2	4	6	2	4	8	4	4	2	0	2	15	8	4	6	7	6	4	6	6	12	0	6	6	6	6	4	20	4	4	0	4	3	6	6	8	0	18	17	4	8	8	5	12
Chr_1:2823366-2823626	51	45	68	34	40	48	62	87	78	67	43	50	41	54	48	62	39	60	56	50	45	37	34	56	39	38	44	36	24	43	28	47	117	36	30	52	50	52	79	95	42	71	67	63	72	55	90	62	31
Chr_1:2873412-2873677	16	4	21	14	6	4	6	10	20	10	12	12	8	12	10	15	14	18	14	10	20	16	24	8	8	16	8	22	18	22	8	28	38	16	13	10	12	14	12	7	20	13	14	24	12	8	15	16	5
Chr_1:2902602-2902874	16	8	14	8	18	13	4	16	22	19	12	4	12	18	6	6	18	18	18	27	12	14	18	12	25	12	9	14	14	6	10	21	29	12	10	12	10	10	18	19	17	22	34	18	13	16	38	18	16
Chr_1:3043468-3043741	24	18	18	24	11	18	10	23	11	25	1	16	16	26	12	20	10	26	5	17	36	18	23	12	2	7	8	20	14	24	2	10	67	27	3	15	16	12	10	38	28	14	8	9	31	12	24	9	15
Chr_1:3235208-3235441	17	24	22	14	21	17	15	24	19	32	12	14	8	19	21	21	24	16	27	32	24	32	16	22	12	20	19	11	11	22	6	26	41	15	16	10	21	18	27	17	14	33	27	14	31	14	24	13	19
Chr_1:3273652-3273917	30	26	22	33	40	34	42	62	55	45	24	30	37	38	30	46	24	30	40	32	36	34	39	26	32	34	31	33	26	10	24	22	71	31	10	17	18	24	44	43	33	50	28	50	57	60	70	54	38
Chr_1:3361619-3361885	22	12	33	27	13	21	4	24	32	34	12	21	28	20	14	12	16	12	13	19	20	31	21	16	11	20	6	20	22	24	10	30	33	13	6	14	9	8	24	32	27	26	20	25	20	24	20	26	17
Chr_1:3578994-3579267	0	0	0	0	8	0	12	0	19	2	14	12	24	0	0	0	24	0	17	23	0	0	0	12	10	14	20	0	15	10	12	14	0	0	17	30	12	12	51	21	37	5	15	48	28	37	26	35	18
Chr_1:3686840-3687114	16	6	13	22	14	17	22	13	8	16	8	8	4	16	12	4	8	30	14	6	0	8	23	12	4	18	22	6	8	18	8	12	31	8	17	10	18	24	26	28	17	7	14	10	16	18	31	28	14
Chr_1:3837700-3837972	28	26	49	18	26	33	35	52	45	42	17	23	22	20	32	26	18	39	27	18	25	29	32	30	15	22	20	32	41	27	18	38	81	22	21	25	21	21	35	44	28	37	35	26	39	35	55	44	40
Chr_1:3990557-3990831	17	18	20	18	20	14	12	18	10	24	9	10	16	14	10	14	22	12	20	14	9	19	12	26	8	11	18	22	10	13	12	16	22	13	14	13	12	22	18	27	13	21	16	35	25	20	26	30	15
Chr_1:4037133-4037406	61	58	48	68	42	35	97	105	78	100	28	56	45	51	57	44	60	73	30	55	75	52	52	42	41	42	28	34	48	38	50	47	96	41	36	43	35	32	65	78	77	85	64	72	86	72	87	81	68
Chr_1:4101212-4101486	6	0	10	6	2	12	0	2	12	16	0	0	4	12	4	0	12	6	6	0	8	6	10	0	4	0	0	10	0	0	0	4	10	2	2	5	12	6	8	16	5	6	5	6	6	2	14	7	10
Chr_1:4162698-4162935	40	19	40	36	37	32	8	25	52	64	38	24	22	38	19	18	31	48	15	30	39	52	33	30	6	27	25	22	32	31	12	34	74	24	28	23	38	34	52	45	23	30	46	31	35	41	53	27	29
Chr_1:4198327-4198595	24	20	18	14	0	26	0	27	9	32	0	0	32	13	18	0	0	38	0	0	23	34	34	0	0	0	0	18	0	0	0	0	52	29	24	11	18	52	83	38	24	38	41	103	34	91	64	89	48
Chr_1:4344812-4345085	35	6	36	34	22	24	22	35	19	54	22	21	26	50	34	16	44	34	19	14	18	47	28	36	11	24	15	24	23	19	25	41	44	23	28	21	27	21	49	38	27	46	34	40	41	36	26	50	39
Chr_1:4391689-4391951	37	14	33	24	16	16	20	33	38	44	29	20	19	32	12	26	28	12	20	26	27	43	26	4	5	33	30	30	25	15	24	21	43	18	32	16	16	24	41	22	32	18	19	17	30	36	18	30	28
Chr_1:4424339-4424612	85	49	56	52	62	59	65	92	86	99	34	64	64	74	69	73	55	66	60	43	49	60	63	80	48	49	44	48	56	72	55	68	151	51	21	67	53	60	22	78	64	105	102	108	61	94	116	116	95
Chr_1:4460922-4461193	20	18	27	14	9	10	8	26	21	14	10	10	16	14	16	14	16	23	12	18	15	18	10	14	8	13	4	10	22	10	10	32	32	4	13	4	12	8	26	22	21	12	17	6	12	33	20	13	10
Chr_1:4507501-4507770	40	46	30	33	28	32	38	59	44	42	27	22	35	44	36	26	38	43	31	26	34	50	46	45	30	41	23	36	41	39	24	45	78	28	32	32	39	30	60	61	47	51	37	42	31	71	54	47	26
Chr_1:4560789-4561062	51	26	68	41	49	32	37	39	36	53	22	35	34	50	42	24	28	41	34	40	59	56	35	34	12	27	16	42	21	32	28	40	79	32	30	24	27	31	51	54	24	33	29	44	16	44	42	33	24
Chr_1:4628570-4628843	56	37	34	42	15	41	32	57	37	70	34	38	32	53	26	35	40	45	39	34	41	39	41	22	20	24	32	31	33	20	24	31	73	18	26	40	30	32	51	40	31	53	45	44	39	61	46	35	35
Chr_1:4770922-4771187	39	37	36	32	31	41	28	50	33	61	24	28	20	44	32	36	38	42	26	38	23	40	27	50	17	25	32	28	32	44	27	44	87	24	15	36	23	44	47	38	36	44	45	35	27	31	42	42	32
Chr_1:4805691-4805965	14	12	12	28	8	16	6	24	16	22	13	24	7	35	10	15	10	16	5	14	14	14	20	18	6	14	11	15	18	20	18	17	44	13	14	16	18	16	24	29	13	40	21	22	33	32	26	28	23
Chr_1:4942703-4942977	34	20	20	30	18	28	23	35	46	40	40	18	18	28	22	20	17	26	6	27	30	34	20	20	30	22	12	23	22	22	10	32	53	14	16	22	6	28	36	50	28	44	44	49	41	44	52	27	27
Chr_1:4967806-4968072	8	12	8	14	24	2	4	3	18	14	11	12	8	15	6	10	17	14	14	12	16	17	18	18	8	20	18	10	6	8	10	10	12	8	6	4	6	4	8	24	19	18	16	12	14	20	14	18	16
Chr_1:5042366-5042615	78	61	68	65	66	51	53	96	95	86	46	42	48	71	43	61	63	111	64	57	62	99	82	98	44	50	48	44	59	58	59	72	155	50	56	59	57	70	110	94	69	94	69	78	78	95	108	78	57
Chr_1:5068331-5068583	54	46	37	54	41	39	26	60	66	77	25	30	46	38	29	38	54	53	35	56	28	57	44	59	28	30	47	35	34	36	34	50	122	44	38	49	43	58	61	91	48	68	54	58	67	71	58	60	28
Chr_1:5181561-5181834	21	12	23	26	20	13	25	30	22	28	12	14	16	22	30	30	10	20	16	12	16	30	22	10	18	12	12	26	18	18	16	40	38	24	17	12	22	10	22	39	22	55	34	37	39	31	24	30	30
Chr_1:5205951-5206215	30	22	36	36	32	26	35	50	59	36	22	14	24	26	29	31	29	31	22	25	47	42	24	21	16	22	16	25	23	28	22	25	59	29	19	33	26	36	40	41	34	38	30	35	38	34	43	38	28
Chr_1:5292926-5293199	26	14	20	36	18	15	25	35	41	41	21	25	36	38	22	41	41	36	26	28	41	48	32	26	15	45	34	31	38	30	30	37	78	31	16	19	16	36	25	24	28	36	42	27	27	44	38	37	35
Chr_1:5538755-5539029	21	20	22	31	28	22	20	48	44	24	23	23	20	46	23	30	28	26	22	24	35	30	18	26	16	30	16	24	26	32	26	33	60	27	18	18	36	14	26	35	32	50	47	30	29	42	30	38	22
Chr_1:5614789-5615019	15	14	18	21	18	10	8	14	17	22	13	23	4	17	8	9	14	32	14	20	18	19	12	22	10	15	11	11	12	12	5	15	40	18	15	22	18	28	30	25	19	19	33	12	19	41	6	19	18
Chr_1:5690402-5690676	4	0	4	12	4	6	0	0	8	4	14	4	14	11	4	0	14	0	10	8	4	6	4	0	7	2	12	11	0	5	4	6	0	0	0	4	4	12	4	6	11	14	8	4	6	16	12	13	0
Chr_1:5866571-5866828	0	26	0	0	24	0	16	14	0	0	0	15	0	0	0	18	0	20	0	24	0	0	0	28	0	12	0	0	11	9	0	0	27	8	10	0	16	0	14	0	0	0	0	14	14	0	0	0	0
Chr_1:5913452-5913726	6	2	8	6	6	6	2	6	2	9	6	6	4	6	8	2	8	10	4	6	2	6	3	10	4	0	4	4	10	6	6	11	18	11	8	7	3	4	13	8	4	6	8	16	8	13	12	7	4
Chr_1:5979690-5979940	4	0	0	0	2	0	0	0	0	2	0	2	0	0	2	0	0	2	0	0	2	0	2	0	0	0	0	2	0	0	0	0	0	0	0	0	0	0	0	0	0	0	0	0	4	0	0	2	0
Chr_1:6038949-6039197	26	12	18	10	14	9	13	31	26	16	8	6	12	10	10	18	16	13	6	17	28	20	20	17	10	6	6	14	12	15	8	19	31	14	7	20	8	6	22	30	24	33	26	18	21	33	30	23	25
Chr_1:6078512-6078772	89	52	89	56	58	41	55	80	87	87	53	24	38	64	42	50	56	82	58	52	48	82	62	80	23	56	32	45	31	31	33	68	114	30	55	61	41	36	62	73	66	67	78	43	75	90	98	75	50
Chr_1:6121455-6121724	65	40	66	50	58	40	84	65	91	66	36	43	49	48	50	44	49	40	42	52	58	83	75	47	37	43	43	53	44	58	41	54	115	23	44	26	58	38	58	80	48	105	64	67	73	102	73	110	75
Chr_1:6142398-6142671	34	32	32	36	14	12	40	37	42	44	26	22	41	43	16	30	41	22	26	24	49	36	32	41	33	18	20	36	33	32	24	47	67	21	26	16	35	24	42	33	47	30	40	38	54	62	67	45	49
Chr_1:6248901-6249175	49	26	22	22	23	25	49	38	30	64	24	28	45	34	32	20	13	34	26	30	40	31	42	49	18	19	14	32	23	31	14	29	50	25	40	27	18	29	32	44	49	44	43	33	40	24	33	38	32
Chr_1:6292644-6292918	34	24	38	26	22	36	26	24	45	54	14	22	26	27	27	20	28	29	17	24	18	30	27	16	16	21	13	19	20	24	16	21	73	6	10	17	14	33	20	30	22	32	27	34	14	36	32	40	35
Chr_1:6320439-6320712	30	10	16	30	21	16	30	39	36	23	15	24	16	18	21	25	14	31	7	21	22	20	17	19	8	21	20	18	20	16	10	26	54	7	6	20	8	27	20	39	32	24	32	32	37	14	30	41	23
Chr_1:6371399-6371670	2	7	4	10	1	6	4	8	2	6	4	5	4	5	6	2	2	2	0	6	6	12	15	1	4	3	0	14	4	0	6	10	12	7	2	1	2	4	6	3	12	10	8	12	16	10	14	13	4
Chr_1:6393336-6393609	55	40	50	43	38	37	26	49	57	64	42	39	28	40	34	26	45	69	48	53	51	43	46	41	34	38	29	41	33	46	37	53	112	24	24	42	40	27	47	40	28	32	44	38	34	46	54	45	31
Chr_1:6414622-6414895	46	32	28	50	17	18	44	46	35	60	37	18	33	38	25	40	23	49	11	24	40	37	29	29	26	24	11	33	32	23	20	58	73	26	7	32	16	21	27	56	36	53	43	32	39	59	65	62	35
Chr_1:6483205-6483477	20	6	26	28	24	10	26	20	52	28	18	38	18	19	8	15	28	20	16	18	18	26	22	24	10	28	16	14	14	14	8	26	45	8	16	2	16	22	20	37	20	38	25	22	14	15	32	33	7
Chr_1:6510354-6510624	8	4	15	8	14	8	12	18	12	26	6	17	20	22	2	12	14	18	4	17	10	12	6	8	10	11	10	20	2	18	10	26	14	5	6	13	12	6	16	14	11	8	6	9	24	15	9	14	9
Chr_1:6534676-6534949	40	40	34	62	48	35	39	79	60	38	52	41	35	47	35	38	49	72	28	36	42	58	46	46	30	30	39	33	42	43	48	46	134	37	35	69	44	68	90	100	51	45	64	71	54	79	86	74	42
Chr_1:6587261-6587524	46	16	41	31	24	25	30	45	31	48	32	26	22	64	20	26	44	34	29	33	37	50	22	16	20	20	34	36	18	22	32	43	68	16	20	17	28	24	26	42	17	27	44	32	37	47	42	30	34
Chr_1:6629406-6629680	16	10	20	25	6	22	16	28	26	18	14	19	20	24	6	30	14	20	20	13	14	20	8	12	3	14	14	26	15	10	2	20	45	16	8	10	24	12	28	29	28	35	18	12	27	22	32	40	8
Chr_1:6700137-6700411	18	18	22	16	6	14	10	18	20	16	4	12	15	15	12	8	18	10	8	16	28	12	10	18	8	18	10	14	14	4	14	8	30	8	2	6	9	14	23	10	8	18	11	22	15	26	12	8	14
Chr_1:6748766-6749039	16	4	14	14	9	10	16	25	16	14	4	15	20	10	8	14	8	16	9	6	11	16	2	12	16	6	4	12	2	6	5	14	14	4	10	8	6	10	19	10	12	14	22	13	20	10	16	14	16
Chr_1:6820420-6820690	49	28	60	49	35	37	57	59	64	31	40	20	27	35	30	32	47	47	44	48	69	43	55	38	34	33	32	42	41	32	49	36	105	35	35	7	29	41	54	57	20	63	33	12	21	66	19	75	30
Chr_1:6845399-6845665	8	12	18	30	12	14	13	29	26	22	10	21	26	24	19	16	30	26	14	14	26	33	20	13	8	26	16	23	9	25	18	24	53	18	18	17	9	10	22	22	22	27	21	35	18	22	15	27	23
Chr_1:6880878-6881132	41	18	54	55	18	45	37	50	57	77	16	24	28	52	28	27	45	18	28	19	27	39	43	17	25	4	20	29	22	24	26	42	28	13	18	24	34	16	54	2	21	4	4	46	52	37	55	22	2
Chr_1:6922322-6922596	40	34	52	24	19	24	37	66	66	45	24	22	42	40	20	24	30	22	41	42	44	41	38	34	29	22	29	28	20	42	23	40	63	35	25	16	36	29	20	48	42	39	50	38	44	55	45	42	26
Chr_1:6973960-6974234	4	4	12	0	12	10	24	12	12	10	1	12	16	10	2	9	10	0	8	16	6	6	6	16	6	6	4	6	14	16	10	4	11	9	10	13	8	2	21	14	28	4	4	14	23	4	21	3	6
Chr_1:7007342-7007616	5	15	8	2	8	2	8	2	4	8	4	6	6	3	6	4	10	4	4	7	8	8	12	2	2	4	0	4	16	3	2	10	22	2	3	4	0	13	0	11	6	8	13	12	6	11	6	20	8
Chr_1:7068773-7069029	50	24	37	26	30	40	33	30	44	54	39	15	28	32	38	22	36	42	12	19	27	46	34	34	17	36	20	30	14	27	18	42	60	22	16	32	34	16	37	46	39	67	36	42	34	40	28	38	38
Chr_1:7150593-7150866	38	42	50	36	30	18	25	57	52	56	27	22	26	33	31	39	30	45	30	27	46	46	31	38	12	26	36	39	33	29	27	36	78	38	30	23	19	34	58	49	25	54	37	43	27	48	64	39	44
Chr_1:7284587-7284854	18	20	22	31	25	21	35	35	30	28	29	22	18	26	15	20	21	24	20	20	28	27	30	11	18	17	16	25	13	22	23	44	39	25	22	10	17	15	41	48	29	16	38	32	31	46	41	32	37
Chr_1:7400703-7400976	31	28	30	48	31	18	46	72	59	64	29	26	30	29	45	40	23	34	34	26	52	45	22	43	34	46	16	26	21	30	21	39	84	44	28	27	37	24	41	80	41	65	59	64	54	73	68	43	46
Chr_1:7442910-7443184	16	5	9	10	13	10	12	12	16	8	8	12	20	11	6	9	12	19	8	9	12	22	10	10	8	8	10	18	15	17	14	12	36	26	11	20	15	11	30	21	27	16	17	21	24	2	24	24	19
Chr_1:7582200-7582474	2	8	5	10	4	6	6	10	18	10	0	0	6	4	10	4	0	10	6	2	5	4	6	8	6	4	10	5	4	8	8	10	12	4	10	4	2	6	12	9	0	6	14	14	4	6	6	5	4
Chr_1:7644038-7644312	9	18	10	8	16	4	12	30	10	14	2	19	18	12	4	19	16	14	12	26	8	18	6	13	12	16	2	10	8	28	12	24	40	12	14	6	16	26	19	20	12	28	36	14	22	10	10	12	19
Chr_1:7671577-7671846	37	22	43	39	34	46	30	63	81	53	35	40	48	40	37	30	27	54	32	36	46	45	45	44	37	40	34	43	50	42	25	48	91	42	38	24	35	29	54	62	61	59	58	65	51	67	36	71	37
Chr_1:7711895-7712124	252	124	178	191	95	135	101	145	241	247	145	85	86	150	116	73	197	177	239	113	150	211	181	198	104	95	147	126	122	110	76	158	296	98	79	152	189	201	173	272	92	287	205	206	159	127	176	137	95
Chr_1:7824622-7824895	142	98	146	126	91	114	106	133	169	185	114	123	121	182	89	101	116	142	123	122	151	185	139	134	121	118	122	124	125	105	66	164	305	126	111	120	107	114	147	169	172	173	183	207	124	174	177	171	103
Chr_1:7883602-7883876	8	9	12	16	8	2	18	17	6	10	14	2	10	13	5	6	4	9	7	10	9	14	9	8	12	5	3	8	2	8	4	4	11	8	6	9	10	6	14	23	4	13	12	9	15	16	16	18	10
Chr_1:7946003-7946277	6	2	2	4	2	2	5	2	2	6	8	8	2	0	2	0	0	6	2	4	4	6	6	0	4	2	2	0	0	12	0	0	8	4	0	8	6	4	4	2	4	6	7	8	4	4	2	10	12
Chr_1:7976098-7976356	82	72	108	86	74	81	60	104	133	125	71	80	81	104	60	50	79	116	71	84	85	90	77	88	43	72	67	53	35	99	70	62	183	72	38	57	53	101	101	87	76	90	90	97	59	112	99	100	68
Chr_1:7997216-7997490	86	64	67	92	46	46	56	109	120	61	69	51	68	80	81	76	77	60	54	66	78	93	57	70	43	60	51	82	50	63	58	43	173	39	42	43	37	52	61	113	94	68	95	96	111	73	115	75	77
Chr_1:8055701-8055975	12	7	26	18	29	14	10	30	44	29	10	20	8	17	14	23	16	22	4	27	14	33	28	22	18	22	13	17	14	20	8	33	52	21	18	6	12	18	24	25	24	31	24	28	21	29	31	35	26
Chr_1:8087444-8087717	11	5	16	12	6	12	8	5	5	14	4	8	8	8	4	2	4	14	4	10	4	8	4	8	10	7	8	10	4	2	2	10	17	4	11	2	2	10	10	11	10	3	19	6	1	8	12	6	9
Chr_1:8181096-8181354	18	8	14	13	12	22	18	15	12	22	14	14	18	19	8	12	14	14	14	20	28	6	12	13	19	18	14	20	14	14	15	16	35	20	14	6	16	10	20	22	12	27	8	16	17	22	38	17	21
Chr_1:8324839-8325113	34	12	24	18	30	15	12	30	24	50	8	30	20	18	12	17	15	18	17	15	22	19	17	12	18	23	18	18	12	18	8	24	28	11	18	9	18	10	22	23	28	36	29	27	20	27	30	40	16
Chr_1:8479751-8480008	18	6	24	14	14	4	14	20	23	22	12	15	12	26	8	12	5	14	16	8	8	15	13	20	18	15	14	15	9	28	8	10	34	6	8	7	7	16	17	24	20	16	18	22	20	20	19	20	12
Chr_1:8507959-8508231	16	8	2	20	12	10	14	28	10	24	18	10	8	14	16	6	25	25	14	7	16	23	18	16	14	4	10	19	11	8	14	14	16	14	14	10	10	2	8	29	13	14	8	8	29	31	14	8	30
Chr_1:8575259-8575522	32	28	28	34	37	20	38	43	44	40	28	20	30	48	24	17	30	36	19	26	32	20	20	26	17	18	14	14	11	16	12	45	72	20	33	30	19	34	44	42	48	35	29	30	36	46	42	26	30
Chr_1:8613006-8613279	56	28	38	36	40	50	40	62	42	68	43	12	42	35	30	32	26	46	40	27	50	31	36	60	20	22	25	44	30	29	22	44	82	29	32	32	38	53	59	53	39	74	62	76	75	53	67	67	58
Chr_1:8753737-8754009	10	7	18	4	8	4	8	7	16	14	12	8	11	10	4	6	4	6	4	5	14	14	6	2	4	4	2	9	11	18	12	14	18	8	8	6	6	14	8	10	6	16	12	12	8	24	4	4	7
Chr_1:8784829-8785103	76	48	77	68	41	82	117	118	156	112	72	89	80	106	58	89	131	96	76	83	112	87	103	87	69	61	76	86	62	73	67	85	239	45	88	76	95	68	151	90	95	112	100	74	117	101	87	111	102
Chr_1:8833155-8833399	6	8	8	15	12	9	4	9	22	18	5	10	0	10	4	2	6	2	6	4	9	8	11	7	4	5	4	6	2	12	6	6	23	6	2	8	6	8	4	15	7	22	15	4	6	11	7	11	5
Chr_1:8858148-8858422	62	29	43	39	27	25	48	61	72	57	49	45	36	61	32	33	42	43	37	31	47	46	32	48	41	38	39	37	30	35	20	72	79	36	14	29	15	9	10	38	32	42	45	50	44	47	35	46	42
Chr_1:8921637-8921911	59	24	54	48	46	36	36	64	70	54	23	44	40	55	26	26	50	57	37	40	65	46	38	32	30	36	23	45	26	38	35	40	85	34	34	40	29	34	51	56	34	54	46	56	44	48	35	59	39
Chr_1:8968570-8968844	50	30	46	36	33	26	18	39	38	46	14	20	36	46	36	48	29	26	26	28	32	43	39	53	15	30	24	25	26	36	35	43	78	30	23	23	20	33	35	30	30	45	45	35	50	36	47	36	28
Chr_1:9097758-9098032	97	58	70	92	53	50	83	95	107	124	60	26	63	94	91	69	93	111	72	47	67	72	56	108	59	35	56	68	81	71	51	102	201	61	92	87	54	103	124	100	76	107	105	118	99	92	93	153	94
Chr_1:9164288-9164555	0	0	6	9	2	6	0	0	6	12	0	2	2	2	4	0	2	2	2	4	4	2	0	0	0	2	6	0	2	2	7	2	4	0	0	0	4	2	0	2	0	4	6	4	4	0	8	0	0
Chr_1:9229041-9229312	20	13	25	28	8	18	18	29	23	40	8	12	27	32	21	16	20	32	8	22	19	24	18	18	14	16	16	14	10	10	20	22	31	26	18	14	14	15	29	41	14	30	29	30	26	34	42	37	24
Chr_1:9274619-9274893	26	21	50	44	30	26	22	32	33	30	20	34	16	29	32	26	22	34	10	26	18	24	42	18	21	36	18	22	27	25	20	26	79	26	16	18	24	64	35	55	45	70	64	61	29	45	52	57	36
Chr_1:9358150-9358418	64	42	36	54	47	40	42	58	40	58	31	20	34	61	27	14	39	44	22	36	29	72	54	54	30	25	28	33	36	26	33	28	86	30	28	30	39	36	61	38	51	43	60	58	45	67	63	59	40
Chr_1:9487544-9487797	61	53	87	51	42	41	41	65	74	75	29	42	35	78	33	41	65	61	39	46	71	62	63	58	12	36	42	29	32	28	33	45	101	41	40	44	22	51	63	46	59	78	49	47	31	47	57	51	39
Chr_1:9538174-9538447	42	20	34	18	10	19	30	32	36	30	20	19	22	25	26	19	18	20	21	25	25	24	20	20	4	20	18	16	17	26	9	16	37	23	23	13	20	18	28	50	16	20	32	43	25	39	44	32	19
Chr_1:9605692-9605932	26	32	30	31	28	18	18	33	25	34	12	18	19	30	28	10	21	46	22	38	31	31	37	33	14	18	23	34	21	27	21	24	50	18	20	18	32	14	44	40	21	29	33	27	23	40	30	34	25
Chr_1:9665949-9666206	27	22	30	20	34	18	20	24	33	46	15	16	26	27	20	24	23	14	14	36	19	22	16	23	22	17	16	9	14	38	26	37	51	13	13	22	4	12	18	20	16	25	28	22	20	25	24	18	31
Chr_1:9697388-9697653	120	80	108	83	90	93	88	120	132	141	76	74	81	116	81	91	80	65	65	69	79	75	80	58	41	71	59	41	74	74	30	70	211	52	45	84	77	66	126	71	104	86	130	120	90	86	135	68	69
Chr_1:9923455-9923705	38	50	30	36	51	16	46	59	42	38	16	36	29	32	18	48	34	68	19	60	34	40	36	72	18	50	24	32	56	38	25	36	92	30	31	48	30	56	68	67	46	74	66	79	63	71	86	70	50
Chr_1:9953422-9953695	4	8	10	4	12	12	6	18	19	12	13	10	8	29	6	4	10	2	8	10	22	12	10	10	2	22	4	18	2	14	14	12	33	10	10	3	6	8	12	6	16	28	8	14	13	17	8	19	14
Chr_1:10016712-10016986	18	15	32	34	10	13	18	41	28	34	14	14	22	35	22	25	22	18	14	10	30	24	17	23	20	14	10	32	22	13	23	24	45	21	24	20	18	24	24	36	33	36	28	19	35	28	40	16	20
Chr_1:10110334-10110603	2	4	1	2	4	4	0	0	2	6	0	2	2	4	2	6	4	2	2	4	4	0	5	6	0	0	2	0	0	2	0	2	6	0	4	2	0	2	0	4	2	2	4	2	6	1	2	4	4
Chr_1:10140007-10140281	18	20	20	18	30	18	6	31	19	24	16	18	10	18	16	16	22	18	14	19	19	28	23	14	16	16	9	25	14	23	14	26	53	10	8	6	18	29	16	22	14	14	19	28	16	24	19	16	12
Chr_1:10453597-10453832	17	2	14	6	8	12	4	10	11	18	14	9	4	8	8	11	13	13	10	7	6	8	14	14	4	4	2	11	8	4	6	13	33	10	16	10	9	14	16	14	14	12	10	18	18	9	19	6	4
Chr_1:10497853-10498127	4	4	6	6	6	0	0	8	16	10	4	4	2	2	10	4	8	12	4	6	7	9	2	14	6	4	14	8	0	8	4	11	20	4	8	8	2	4	10	17	10	10	12	8	11	9	4	4	10
Chr_1:10713898-10714171	10	7	10	6	6	30	6	14	12	24	21	4	9	20	12	9	22	12	15	8	13	22	12	10	12	9	10	7	8	8	2	16	24	17	0	0	9	6	2	20	14	14	4	2	8	22	12	10	4
Chr_1:10791082-10791356	46	15	20	22	28	36	32	53	38	42	18	22	28	43	32	50	14	28	12	21	32	30	47	20	20	16	30	29	16	25	10	42	51	26	23	24	22	12	26	66	40	65	40	55	41	44	56	55	28
Chr_1:10898627-10898858	8	12	18	20	9	6	14	12	8	17	11	4	8	9	10	2	15	10	9	11	12	13	18	16	8	6	8	8	5	4	8	8	9	2	10	7	9	4	20	15	9	18	12	19	18	4	20	5	10
Chr_1:10920271-10920531	83	40	78	67	71	37	43	109	82	68	65	66	25	79	40	46	71	66	55	53	54	69	59	51	35	22	40	58	44	44	51	43	131	16	50	59	48	61	84	76	85	76	86	106	55	84	112	72	51
Chr_1:10973004-10973257	28	20	42	39	20	35	26	44	21	47	30	13	16	34	34	24	32	56	30	55	32	30	54	47	20	26	38	29	41	44	16	43	93	32	24	25	38	34	51	40	46	60	41	56	50	48	44	50	45
Chr_1:11029978-11030251	77	94	92	77	76	57	57	77	123	127	63	49	54	98	75	48	52	104	58	57	61	82	56	74	34	55	38	78	68	70	56	73	173	57	48	73	48	77	97	75	65	67	76	63	91	85	93	75	67
Chr_1:11150141-11150409	46	26	34	39	43	26	42	83	57	73	36	54	33	68	26	33	56	40	32	28	48	52	41	50	33	25	31	49	35	35	30	47	93	32	14	32	40	39	55	45	38	70	50	60	71	76	55	73	39
Chr_1:11179864-11180118	12	12	6	12	10	14	26	18	24	26	16	10	16	10	8	12	12	10	4	20	28	20	20	10	13	16	4	22	8	9	12	31	20	10	10	2	6	2	17	12	6	4	6	6	6	6	7	9	4
Chr_1:11207549-11207823	18	14	36	20	21	30	10	20	30	41	14	28	23	28	24	20	19	40	18	22	32	41	21	26	24	28	18	12	14	26	28	36	48	35	17	12	14	24	33	39	34	33	34	35	34	44	39	26	16
Chr_1:11249282-11249507	16	2	8	0	8	4	4	12	6	11	6	4	0	10	4	4	6	8	6	8	3	2	7	12	6	3	10	12	4	8	2	10	18	6	2	8	12	8	14	10	14	8	8	6	6	8	6	11	2
Chr_1:11421207-11421444	26	20	13	24	15	12	2	19	20	36	14	21	18	8	16	10	15	14	10	14	16	14	10	10	6	29	6	14	10	28	20	12	34	10	24	17	26	18	23	21	34	36	25	10	12	41	47	48	26
Chr_1:11576146-11576377	39	26	35	27	26	41	18	25	49	55	17	24	16	22	24	16	41	39	24	27	50	27	49	36	18	37	16	19	34	27	15	25	86	28	29	22	31	22	53	51	30	51	50	48	62	35	58	37	35
Chr_1:11635482-11635724	47	32	34	44	26	28	34	31	48	45	24	38	32	26	23	34	25	57	29	28	60	89	47	39	23	30	32	29	47	28	30	46	100	37	26	41	41	43	51	40	40	50	36	42	34	37	37	41	26
Chr_1:11809499-11809772	35	10	19	26	32	14	11	24	28	34	16	12	22	22	12	21	27	16	18	14	28	23	24	18	7	18	18	25	22	20	16	29	44	14	10	6	12	16	26	14	24	33	23	24	26	30	26	20	28
Chr_1:11839178-11839421	30	19	14	20	18	14	20	26	20	12	4	24	16	37	8	21	18	21	15	22	30	22	15	24	7	13	18	15	12	33	20	19	50	10	15	23	20	16	16	19	20	16	26	17	24	22	22	13	21
Chr_1:11870553-11870827	14	12	24	10	17	22	16	6	18	31	10	12	8	12	4	10	17	20	6	10	18	16	27	19	14	6	14	10	14	5	10	22	38	6	2	18	10	15	17	29	22	20	38	21	27	21	16	28	7
Chr_1:11943413-11943673	2	2	4	0	6	6	2	6	0	2	2	0	4	4	0	2	0	4	0	5	2	6	12	8	4	6	2	4	8	6	4	6	4	2	0	1	4	2	2	6	10	10	6	4	8	6	1	4	0
Chr_1:11977391-11977665	35	45	48	58	39	53	43	42	56	98	62	52	34	63	43	44	65	54	44	52	58	49	62	40	40	38	38	53	35	57	35	91	131	51	45	52	45	54	75	59	41	60	59	59	92	54	57	76	64
Chr_1:12063382-12063643	88	55	90	66	62	57	43	99	98	118	63	48	36	63	75	56	41	76	40	42	70	77	50	49	30	62	36	49	53	52	32	68	162	57	44	46	75	63	97	88	56	70	75	72	85	108	89	86	54
Chr_1:12104015-12104289	16	8	6	8	12	4	12	24	16	24	14	0	8	23	4	16	10	13	11	12	18	17	19	16	6	10	10	8	3	8	10	8	40	10	6	12	10	5	18	33	16	14	12	6	22	18	18	18	28
Chr_1:12133520-12133794	108	80	115	141	103	138	87	124	187	171	110	138	122	204	93	125	150	152	118	170	138	154	124	160	92	129	88	149	114	95	107	185	344	123	102	101	115	120	184	246	193	194	191	204	237	189	153	237	170
Chr_1:12234109-12234336	6	4	5	2	2	1	2	4	2	8	2	0	6	11	2	5	10	13	4	4	8	12	10	18	0	12	8	4	4	4	6	2	16	2	2	8	2	8	14	14	2	10	3	8	2	8	9	9	4
Chr_1:12269618-12269846	25	19	21	42	31	23	8	27	22	38	12	10	15	16	18	19	41	50	17	20	22	27	18	39	16	22	12	28	22	15	10	20	23	11	9	19	17	19	49	38	10	26	31	28	22	24	25	24	12
Chr_1:12369345-12369618	8	13	8	4	8	2	6	10	10	20	6	12	6	4	8	7	6	6	5	18	4	14	11	7	4	17	10	12	4	9	4	14	12	4	10	5	10	13	8	24	24	20	17	14	14	21	10	14	10
Chr_1:12394076-12394349	81	100	111	83	96	92	82	119	98	86	56	74	68	87	31	85	63	94	58	64	69	90	52	92	36	64	64	62	58	77	35	64	176	48	43	56	62	80	102	136	79	101	80	109	86	108	149	124	74
Chr_1:12423065-12423332	40	32	40	67	47	47	56	80	43	73	44	33	21	42	34	45	35	61	39	27	52	51	32	39	15	34	31	34	44	37	18	33	100	43	19	34	43	62	66	65	37	59	58	74	67	50	88	69	68
Chr_1:12501513-12501743	12	7	14	8	11	10	16	10	8	15	22	9	4	14	10	3	16	15	8	18	13	14	8	8	10	8	6	6	6	6	4	16	18	7	4	12	4	8	17	10	12	11	16	22	15	27	10	15	4
Chr_1:12617527-12617798	4	0	2	10	6	4	6	2	6	2	0	5	1	2	0	2	12	6	2	4	8	2	2	2	4	8	8	4	1	5	4	4	6	6	2	2	4	7	2	0	2	6	4	8	6	2	4	6	0
Chr_1:12799294-12799535	12	20	22	18	18	12	8	10	30	24	8	6	10	20	17	18	24	36	18	8	20	2	18	17	12	17	8	6	21	12	8	20	46	16	13	24	8	14	30	33	21	35	21	29	14	17	16	26	12
Chr_1:12949693-12949967	2	2	4	20	6	0	4	7	4	5	10	5	2	8	3	5	4	2	5	10	10	2	2	2	2	12	0	4	11	3	8	6	11	4	2	4	0	4	4	10	2	2	9	2	9	4	4	4	1
Chr_1:12994065-12994337	29	15	24	34	38	26	40	33	39	53	20	32	20	31	26	29	34	30	27	31	23	48	14	22	8	18	11	22	27	18	14	21	55	28	2	14	16	26	4	32	35	46	16	28	45	16	46	24	20
Chr_1:13023196-13023420	17	12	14	14	9	15	10	12	24	26	4	6	4	10	8	10	12	20	2	10	18	25	20	8	5	13	4	18	9	8	6	10	28	9	13	14	12	20	26	24	18	15	25	34	17	27	20	22	13
Chr_1:13100059-13100315	81	74	90	78	58	89	51	93	116	133	54	67	84	84	69	46	69	102	52	57	79	99	107	117	46	92	68	74	73	75	56	87	215	49	51	68	55	66	104	135	78	107	107	128	100	157	99	105	70
Chr_1:13353957-13354194	21	4	14	26	9	20	8	10	22	22	18	4	18	22	11	4	16	28	12	19	18	29	11	22	10	26	11	15	13	12	8	19	32	12	9	12	16	14	21	20	10	15	14	17	14	28	16	22	11
Chr_1:13410925-13411199	4	2	4	12	4	2	4	2	6	10	2	4	2	6	4	10	12	2	2	6	8	2	10	2	8	6	10	6	8	5	8	13	8	6	4	14	4	4	15	9	4	4	6	10	16	14	6	16	8
Chr_1:13727791-13728065	72	79	102	72	42	58	78	120	101	109	45	72	62	61	54	64	84	57	47	60	59	53	67	55	41	53	49	63	49	38	34	55	122	49	46	48	40	37	72	90	68	83	92	76	81	85	94	86	42
Chr_1:13975750-13976024	50	20	30	35	42	32	34	73	75	73	20	30	38	34	25	27	30	37	31	41	39	23	38	44	18	21	24	23	14	40	20	30	79	22	33	30	27	60	34	53	30	58	28	36	37	47	73	49	33
Chr_1:14051183-14051457	24	14	28	27	29	28	34	32	39	49	26	24	30	49	26	30	40	43	28	31	40	56	51	32	20	26	19	31	35	40	26	48	76	21	30	33	22	44	52	47	40	45	42	32	39	43	37	49	47
Chr_1:14085942-14086176	56	25	30	50	27	41	16	23	44	65	19	16	27	26	40	20	34	48	31	47	33	51	38	45	20	36	32	30	28	30	26	39	75	31	48	48	30	46	95	49	45	51	62	35	42	40	36	25	16
Chr_1:14161041-14161290	20	10	16	15	10	14	15	22	17	19	8	4	20	14	8	8	6	18	9	2	8	20	15	6	9	14	4	14	16	12	16	10	18	13	2	12	19	8	20	26	16	16	26	13	22	21	26	14	11
Chr_1:14279606-14279873	78	49	86	28	58	58	36	72	59	70	21	35	55	37	63	43	65	53	30	52	53	49	52	70	29	35	44	34	33	46	41	44	108	34	23	46	28	40	56	63	53	73	82	55	69	71	88	49	48
Chr_1:14331161-14331416	22	16	22	16	8	10	16	20	20	27	18	8	18	18	10	4	12	8	10	22	25	20	23	10	8	30	10	10	16	6	8	17	40	9	18	12	15	20	32	38	22	31	18	30	20	24	26	32	20
Chr_1:14486825-14487058	10	6	9	7	14	3	10	12	17	12	8	6	13	12	19	0	8	16	12	7	10	10	7	10	4	8	2	10	13	14	4	8	20	8	2	4	10	6	2	15	14	14	12	18	5	11	18	4	0
Chr_1:14560602-14560875	24	20	28	13	23	19	24	36	36	44	12	23	26	18	14	16	22	12	14	26	18	19	12	20	22	14	15	13	22	8	16	27	35	24	16	26	30	15	21	23	24	52	20	38	36	32	25	18	27
Chr_1:14634895-14635167	54	38	64	26	50	48	58	68	57	63	26	24	37	50	58	41	54	44	36	44	89	54	38	47	33	39	26	28	41	52	35	44	128	36	32	50	22	35	52	91	77	83	55	56	70	76	80	58	49
Chr_1:14772002-14772276	38	36	24	48	48	38	21	50	55	86	28	44	38	42	21	42	77	50	51	46	71	69	84	64	55	32	46	50	60	68	46	87	158	53	53	51	40	39	84	91	93	59	48	101	53	80	48	90	73
Chr_1:14898123-14898370	75	32	76	65	45	32	43	75	82	70	28	37	31	57	41	36	61	78	43	45	52	63	51	44	38	45	49	43	64	40	41	63	104	39	40	47	60	53	85	81	52	88	85	84	66	65	78	70	26
Chr_1:14958570-14958832	55	56	62	40	45	52	50	66	73	84	34	30	52	55	67	42	46	60	53	38	66	45	45	56	28	50	22	42	41	30	54	58	107	46	41	43	45	33	89	92	46	88	73	74	62	65	54	60	45
Chr_1:14995518-14995788	38	32	31	21	24	30	48	54	39	48	38	24	33	44	21	34	28	34	34	48	48	33	42	52	26	35	25	47	34	40	33	36	90	23	22	33	17	31	48	63	51	49	56	51	38	51	42	49	45
Chr_1:15056751-15057025	40	30	36	22	36	22	45	30	52	57	24	44	36	59	27	35	17	39	38	32	53	55	45	28	20	42	38	24	29	55	20	35	70	43	13	24	16	32	41	56	40	19	50	46	30	54	45	34	18
Chr_1:15085541-15085813	26	12	28	14	8	24	12	18	20	16	8	21	16	18	10	15	20	18	14	24	19	42	25	12	10	28	18	28	9	12	16	29	22	8	8	12	10	18	14	14	22	16	14	23	18	16	37	18	20
Chr_1:15107407-15107681	32	22	41	21	23	26	16	23	24	40	29	18	8	42	18	12	37	20	18	24	30	23	19	15	24	10	15	26	10	27	23	28	57	17	23	13	24	31	34	28	35	27	33	33	14	23	25	18	14
Chr_1:15137314-15137587	21	12	18	20	20	11	17	24	10	18	13	6	21	18	18	10	23	25	12	18	12	16	20	17	13	6	2	22	10	18	10	22	46	18	8	12	13	22	24	43	25	20	36	22	14	28	26	20	12
Chr_1:15301634-15301865	27	22	20	14	14	14	10	15	25	18	20	14	12	13	17	18	16	31	20	39	22	18	22	34	8	9	19	16	20	14	16	12	29	17	10	7	17	28	20	16	12	16	5	18	18	22	23	7	9
Chr_1:15392972-15393207	20	6	15	6	12	10	11	17	14	13	10	10	8	10	0	2	9	16	6	15	4	7	3	12	6	2	2	14	4	1	10	12	16	2	9	12	12	4	17	14	12	10	14	4	16	14	11	7	4
Chr_1:15421757-15422013	38	28	49	42	25	41	38	60	46	50	21	23	24	34	34	22	22	35	35	27	44	38	26	34	22	21	27	30	20	26	14	40	79	19	19	26	20	17	49	26	38	23	13	59	31	38	78	32	19
Chr_1:15488369-15488643	36	36	43	38	41	48	30	37	39	55	28	12	16	46	20	41	18	36	27	24	35	29	29	49	19	37	28	32	26	32	36	30	76	31	25	31	30	26	52	40	31	42	29	39	38	41	48	32	37
Chr_1:15512377-15512619	51	44	48	57	59	28	40	61	54	64	34	22	25	29	34	25	66	57	51	65	46	62	54	50	32	30	34	49	24	57	41	56	91	32	30	34	28	53	75	40	54	39	33	51	47	56	71	37	32
Chr_1:15534540-15534814	44	32	60	18	28	26	54	57	28	54	40	38	23	38	39	41	18	49	24	20	36	38	46	41	26	17	40	12	25	22	35	48	85	32	13	28	32	47	49	61	45	49	41	46	35	52	42	34	38
Chr_1:15627958-15628231	93	64	78	55	55	59	67	90	101	139	73	54	53	90	65	55	44	70	53	69	49	40	57	83	35	54	36	43	43	58	36	56	173	68	80	31	43	68	85	78	55	120	80	103	59	98	111	66	67
Chr_1:15652132-15652357	2	0	2	0	4	2	0	4	8	4	2	6	2	3	2	0	2	6	4	6	8	14	14	6	4	8	2	4	8	6	2	8	7	2	4	4	4	2	12	10	2	10	0	4	4	0	0	4	3
Chr_1:15723364-15723613	46	26	34	48	32	40	22	43	44	46	36	39	40	60	32	30	62	76	34	107	63	62	65	50	53	49	40	70	34	58	36	43	106	60	46	29	29	57	85	48	49	53	50	23	58	46	49	48	33
Chr_1:15746677-15746951	81	56	66	65	58	56	44	61	70	83	56	41	42	46	48	39	47	55	29	48	48	72	41	42	34	31	40	47	40	64	27	39	103	27	46	40	38	53	99	70	54	73	49	82	52	76	82	66	52
Chr_1:15831830-15832104	10	14	22	12	8	10	10	26	17	30	10	8	8	18	10	7	10	21	16	24	14	8	14	8	6	4	10	14	2	16	8	24	14	8	10	6	16	8	4	18	14	16	20	14	13	8	23	22	18
Chr_1:15900662-15900935	36	17	24	14	31	22	13	41	37	45	34	12	32	56	22	35	27	22	24	28	34	29	39	19	8	20	10	43	21	21	20	24	46	18	18	22	17	40	27	43	31	45	13	51	29	29	38	36	34
Chr_1:16000100-16000361	20	3	12	13	10	8	18	12	8	32	7	10	12	14	12	14	16	10	6	14	16	10	16	10	10	4	2	13	6	6	4	12	27	12	6	10	9	14	6	15	14	10	16	7	23	22	8	16	14
Chr_1:16114619-16114891	20	14	20	20	14	12	8	12	30	16	16	26	17	24	12	25	22	34	8	17	24	32	22	24	13	22	18	27	16	16	25	22	37	32	22	16	18	12	20	44	22	30	30	33	21	18	36	39	33
Chr_1:16186965-16187211	26	30	12	33	32	18	22	22	31	34	12	12	22	28	29	20	17	44	20	22	25	34	29	41	19	18	29	18	26	31	22	17	98	19	31	24	24	33	57	43	30	29	36	47	28	38	45	31	28
Chr_1:16208698-16208961	68	54	48	50	28	34	40	64	34	59	43	30	32	61	12	8	53	29	18	22	29	60	52	46	12	11	30	44	12	24	14	59	52	47	30	34	50	41	65	24	50	80	26	49	55	19	60	28	34
Chr_1:16286139-16286413	38	14	30	39	30	31	20	23	39	42	24	35	26	40	22	10	37	53	25	48	41	28	40	42	26	20	30	36	25	22	20	34	58	22	26	18	18	20	22	28	12	40	29	31	23	33	24	24	34
Chr_1:16308653-16308918	82	45	87	78	58	63	48	68	90	132	55	45	61	75	55	62	74	76	44	56	52	63	61	63	32	63	43	43	46	52	42	54	109	50	33	57	61	47	83	65	40	69	51	68	55	96	111	94	49
Chr_1:16413486-16413759	135	86	87	74	73	69	66	133	121	146	73	71	66	101	64	45	75	97	56	69	56	80	56	96	47	66	65	44	62	62	44	68	193	64	65	81	68	88	80	111	93	109	116	119	119	146	134	136	100
Chr_1:16454792-16455066	0	0	0	0	2	0	0	0	0	0	0	0	8	0	0	0	0	0	0	0	0	0	0	0	0	0	0	0	0	0	0	0	0	0	0	0	0	0	0	2	0	0	7	0	0	10	0	8	10
Chr_1:16670811-16671074	60	49	77	46	30	45	47	71	75	82	35	31	40	62	50	28	37	58	42	21	43	55	44	48	21	32	33	24	28	49	48	42	114	31	39	32	39	43	58	61	54	74	57	55	49	50	63	40	50
Chr_1:16695389-16695660	40	9	29	25	22	37	2	7	48	55	30	19	14	50	32	16	16	66	18	19	32	28	10	14	9	11	25	26	12	8	35	6	25	4	17	26	15	39	9	65	22	40	55	49	29	38	55	50	43
Chr_1:17074802-17075028	24	6	16	14	14	10	11	16	18	17	22	5	6	18	15	5	10	22	8	26	29	21	16	15	4	19	8	12	13	6	8	7	17	15	10	22	9	10	31	17	14	16	30	22	15	12	20	8	12
Chr_1:17182881-17183144	32	30	32	40	26	26	45	81	45	48	28	21	35	25	32	22	33	36	30	39	39	26	32	44	31	44	34	26	32	33	29	40	91	22	26	31	31	44	34	47	33	40	44	43	45	68	58	49	49
Chr_1:17306414-17306688	52	20	70	44	36	36	27	51	72	72	36	26	33	41	38	44	46	58	58	42	36	73	55	51	32	32	50	37	58	49	34	37	115	30	52	33	62	68	64	57	60	57	44	69	54	64	34	71	34
Chr_1:17432060-17432334	18	26	18	27	41	29	14	32	51	83	10	32	45	25	10	43	19	28	38	40	26	21	54	32	30	36	16	28	32	45	50	16	95	15	4	21	30	56	28	2	19	6	0	16	51	26	35	15	0
Chr_1:17512017-17512254	56	38	49	44	42	46	32	60	64	55	29	24	39	71	44	33	70	78	41	59	57	36	74	68	31	43	40	37	50	29	41	62	106	43	38	38	51	63	70	58	38	57	55	59	71	63	69	74	54
Chr_1:17563195-17563456	44	25	12	31	24	22	17	31	31	35	20	32	6	43	26	32	34	30	24	15	32	54	46	23	16	26	16	14	37	41	24	23	58	22	20	16	17	26	19	4	2	28	12	13	29	27	22	17	21
Chr_1:17652863-17653126	73	73	54	84	47	48	49	67	145	93	44	47	35	91	44	41	92	58	54	61	62	88	68	70	39	65	46	32	57	54	32	76	135	50	36	57	48	56	82	64	58	113	53	56	42	46	90	72	40
Chr_1:17708787-17709040	24	10	18	10	5	2	12	14	9	25	8	4	8	10	4	4	12	18	6	11	10	10	14	14	8	12	10	12	10	12	4	16	20	6	10	8	4	4	8	14	6	9	16	8	12	18	16	2	18
Chr_1:17774272-17774545	22	12	19	26	28	18	10	24	18	20	18	14	20	8	16	8	16	16	18	17	24	32	19	8	16	27	16	12	16	10	14	5	25	18	8	8	4	13	21	18	11	28	12	11	18	16	28	22	12
Chr_1:17828369-17828643	6	6	13	2	10	2	6	2	8	12	2	2	10	4	0	2	4	8	6	10	8	6	8	5	6	4	10	4	0	2	9	13	12	8	0	4	2	7	4	5	4	4	7	12	0	10	2	6	2
Chr_1:17916617-17916887	26	6	8	16	4	19	10	18	12	28	10	22	6	21	14	10	18	15	2	14	7	19	24	20	6	8	15	12	14	13	12	19	17	15	15	4	10	18	25	35	15	16	19	17	21	28	20	21	14
Chr_1:17938922-17939191	80	62	84	73	51	55	62	101	96	111	61	46	58	85	57	46	101	55	56	84	82	60	85	73	42	61	55	64	58	69	51	69	152	60	70	53	52	55	86	91	93	76	70	109	52	90	128	98	67
Chr_1:18129121-18129395	50	14	19	29	27	20	24	22	42	44	32	18	18	26	24	31	23	40	26	37	32	16	34	26	10	24	14	24	28	21	9	30	43	25	18	30	18	39	31	48	26	45	40	19	30	30	43	41	24
Chr_1:18186070-18186318	14	6	14	20	5	11	6	21	10	14	8	10	2	11	14	2	10	8	12	4	10	24	11	10	6	16	8	11	4	4	6	22	15	9	10	3	2	12	14	16	12	10	13	13	24	20	15	12	1
Chr_1:18300768-18301042	43	30	47	38	24	38	29	50	36	54	38	29	30	46	30	48	19	40	32	42	45	56	27	52	28	38	46	22	42	48	19	46	114	22	30	30	29	33	42	56	40	40	50	54	62	42	53	43	38
Chr_1:18340049-18340323	26	18	24	29	24	8	22	28	58	32	8	22	18	48	18	35	32	34	39	27	36	28	37	30	18	38	28	32	32	36	30	38	56	24	28	33	32	16	37	57	28	42	45	30	37	46	45	53	30
Chr_1:18620352-18620626	24	19	22	22	14	22	24	20	22	30	17	24	14	28	27	35	20	24	14	13	17	21	28	16	10	24	29	8	11	24	18	20	26	14	15	14	15	20	23	23	22	20	13	16	15	21	31	24	21
Chr_1:18765856-18766091	8	4	2	8	2	4	6	6	8	6	8	6	0	3	4	2	4	8	12	12	6	8	1	2	3	2	2	4	3	4	0	6	6	4	5	4	4	6	12	10	9	10	12	2	11	8	10	7	6
Chr_1:18851282-18851545	30	15	22	23	11	22	17	15	35	37	14	20	26	36	5	18	32	14	8	31	38	18	25	20	21	24	15	34	30	23	25	22	42	26	5	14	10	23	35	23	21	30	21	32	25	27	16	23	26
Chr_1:18906774-18907020	2	7	4	10	5	4	6	8	12	15	6	12	6	4	4	3	10	12	4	12	16	8	10	2	10	4	2	11	8	12	2	19	19	8	4	0	6	6	6	24	17	8	7	2	2	14	0	6	8
Chr_1:18966178-18966443	30	34	32	20	19	30	23	30	57	55	22	17	18	25	28	28	32	26	27	28	26	44	30	20	15	20	34	27	8	14	12	20	61	10	20	19	25	22	30	36	29	50	36	29	23	47	29	24	23
Chr_1:19042443-19042717	12	12	12	21	14	20	8	17	16	20	16	12	12	19	30	14	27	14	16	14	25	32	20	21	10	12	18	17	14	14	20	20	49	31	12	9	13	22	30	26	18	22	22	33	20	20	36	19	12
Chr_1:19092210-19092484	25	42	49	57	32	21	44	49	54	47	30	28	30	32	16	17	32	52	31	40	31	34	34	26	24	32	16	33	23	20	16	26	61	24	38	28	30	22	48	58	37	64	48	27	36	52	31	34	24
Chr_1:19130134-19130407	21	12	56	62	33	26	34	56	28	38	19	36	19	40	35	32	27	26	33	19	28	55	37	37	28	32	31	27	35	31	26	34	66	24	14	26	22	34	44	53	41	89	32	55	44	47	57	49	33
Chr_1:19187861-19188095	38	14	16	29	19	19	14	27	23	32	26	9	12	20	8	14	25	24	14	14	24	27	18	35	8	10	20	20	17	12	8	26	38	24	21	17	12	13	43	11	29	14	11	44	15	23	28	18	4
Chr_1:19266215-19266462	57	44	74	44	57	46	46	72	67	72	32	32	36	33	33	27	45	69	42	59	42	52	58	53	31	32	43	42	35	40	24	34	110	36	49	50	49	46	54	60	44	71	78	45	56	94	67	53	43
Chr_1:19345943-19346216	32	36	18	12	15	26	33	26	48	42	19	17	20	24	24	26	26	10	16	23	16	18	28	26	21	20	12	14	16	22	18	19	53	17	19	17	20	37	42	32	21	35	31	17	16	34	40	36	30
Chr_1:19379964-19380238	89	73	76	67	53	73	87	144	100	132	46	68	42	83	80	67	56	62	63	44	62	81	89	59	33	54	44	31	65	68	61	62	168	55	44	75	56	46	84	99	71	65	102	82	92	101	86	78	63
Chr_1:19507196-19507436	23	18	30	12	22	13	11	23	16	30	16	14	10	27	24	14	34	22	19	26	22	13	16	22	22	12	14	24	14	12	19	27	37	20	13	23	17	13	27	26	28	27	25	21	31	30	37	30	15
Chr_1:19545503-19545746	30	20	30	16	34	18	18	26	22	46	23	16	22	14	20	24	29	36	21	23	28	18	14	30	16	10	20	20	20	24	20	35	46	6	8	19	8	34	17	30	8	50	47	24	12	19	26	29	24
Chr_1:19655406-19655680	29	16	18	22	16	24	29	36	20	37	8	16	12	40	23	26	30	30	18	31	30	34	14	12	14	24	29	24	20	25	16	16	42	20	16	24	14	22	36	23	24	36	29	30	19	34	36	22	8
Chr_1:19769568-19769810	34	8	20	20	14	25	9	12	18	26	22	25	16	28	11	20	22	32	8	19	19	24	20	9	16	12	14	19	4	12	10	16	19	8	27	16	21	15	35	8	19	8	5	24	12	30	30	24	4
Chr_1:19822487-19822760	24	18	28	27	22	40	46	57	34	41	19	6	21	31	18	28	35	27	22	28	41	29	28	12	23	33	14	24	23	22	10	41	62	18	24	13	27	22	49	29	38	44	41	31	21	37	26	39	26
Chr_1:20059730-20059980	26	9	11	20	12	22	18	19	18	24	10	4	16	18	14	8	13	18	4	20	14	20	16	16	12	14	10	10	12	14	9	14	42	12	8	14	5	17	20	11	12	26	26	18	24	23	36	17	8
Chr_1:20095565-20095838	47	21	36	42	36	28	35	37	34	60	32	49	32	46	33	28	30	44	36	14	37	39	36	34	12	22	22	30	24	28	22	30	68	24	26	23	20	24	43	31	21	41	19	43	21	47	36	38	28
Chr_1:20123540-20123793	56	28	39	37	27	30	24	50	54	72	20	22	31	32	45	39	26	37	26	46	25	46	26	26	27	19	21	33	23	25	36	28	60	26	30	14	39	34	43	27	17	48	31	42	42	31	58	55	21
Chr_1:20146995-20147244	18	11	24	24	17	14	17	19	35	30	10	9	8	30	18	0	28	26	14	24	21	18	19	21	21	20	10	23	26	13	4	26	38	12	12	24	6	25	28	37	13	20	29	19	37	46	30	23	17
Chr_1:20203241-20203515	28	21	18	17	14	24	14	30	22	22	12	10	10	26	22	28	8	24	14	24	38	12	16	22	15	18	16	16	8	25	8	18	55	26	10	24	21	22	14	47	20	48	30	27	44	20	22	40	32
Chr_1:20272053-20272316	54	26	38	38	33	24	35	48	61	59	21	24	32	35	38	40	48	35	16	59	38	41	26	43	16	28	22	32	42	32	34	47	64	22	39	30	26	33	54	45	23	48	31	40	49	32	60	63	24
Chr_1:20304009-20304283	2	2	4	2	0	4	4	4	2	0	4	0	2	0	6	2	2	0	2	0	2	4	0	4	0	0	0	2	3	6	1	0	0	2	0	2	9	0	0	0	0	2	0	4	0	2	4	4	0
Chr_1:20364489-20364749	22	24	16	16	8	17	14	20	34	22	16	12	20	18	8	12	30	18	14	10	22	16	28	14	16	20	7	1	13	14	10	26	33	9	16	15	14	16	27	14	24	25	17	31	23	35	26	14	21
Chr_1:20793505-20793763	50	22	34	27	16	34	30	38	37	74	34	26	18	29	29	30	34	38	38	24	36	35	20	33	26	27	20	20	22	25	18	23	59	16	24	29	27	26	37	43	23	50	33	38	34	38	36	27	30
Chr_1:20882302-20882574	12	16	14	14	14	13	6	10	21	18	10	12	12	21	16	6	12	19	12	18	14	16	18	14	0	10	2	14	2	13	13	4	33	4	4	12	10	18	12	31	8	16	23	24	8	20	8	17	12
Chr_1:21085930-21086201	30	0	6	8	4	12	4	14	20	6	18	10	7	10	8	6	22	4	14	6	16	18	12	10	4	2	11	12	12	16	4	6	18	6	2	0	8	5	4	6	8	0	6	14	12	6	24	12	12
Chr_1:21117364-21117634	17	10	12	10	6	6	10	14	6	20	10	4	16	10	12	10	9	6	10	12	14	20	15	7	4	12	14	12	8	12	4	10	18	12	6	12	8	8	10	14	16	6	5	6	17	12	19	15	8
Chr_1:21198287-21198532	65	71	68	62	46	59	60	76	104	102	56	50	45	58	58	64	64	73	64	59	51	86	74	61	42	48	65	35	38	62	32	63	153	60	34	50	44	46	84	65	57	68	100	63	70	74	134	64	60
Chr_1:21327291-21327557	2	12	14	6	7	0	0	2	6	18	6	8	2	2	4	2	6	16	6	12	17	6	8	6	4	4	5	6	7	8	6	8	20	8	6	0	2	4	3	6	5	10	6	10	11	7	24	6	2
Chr_1:21437977-21438223	25	10	10	26	13	18	16	30	27	20	14	17	20	14	6	12	8	16	4	20	16	12	13	21	11	18	2	14	6	10	16	25	48	21	3	24	18	21	22	18	17	16	19	12	11	29	13	20	14
Chr_1:21486298-21486571	10	6	12	8	10	12	8	4	4	10	4	6	8	6	2	2	8	6	6	5	6	8	4	0	12	6	10	2	8	8	6	12	12	2	2	4	8	8	10	14	15	23	14	10	8	8	11	8	10
Chr_1:21523706-21523954	40	10	31	28	24	22	20	18	28	36	13	10	22	29	22	10	22	32	9	37	23	36	22	28	12	16	11	19	16	18	20	12	39	15	18	20	17	17	18	18	31	31	27	30	22	37	30	20	13
Chr_1:21698541-21698811	20	17	29	25	26	29	30	40	43	47	28	20	23	14	22	33	30	40	16	33	25	41	18	31	32	26	15	26	7	22	24	38	32	22	14	14	17	22	18	26	41	42	31	38	40	42	40	22	36
Chr_1:21995545-21995817	35	16	20	17	18	9	17	20	14	27	14	8	12	14	12	8	24	16	12	12	21	17	18	14	10	11	6	6	14	11	11	14	32	10	7	20	14	13	12	22	24	30	10	24	16	28	38	21	23
Chr_1:22116466-22116738	58	19	54	43	46	30	44	66	43	76	37	28	29	52	31	37	25	42	28	32	30	52	43	55	15	35	37	35	42	24	47	51	75	27	12	29	42	44	44	44	56	48	32	56	46	48	68	67	45
Chr_1:22143187-22143461	0	0	4	4	0	0	3	0	2	5	2	0	4	4	4	4	0	2	4	0	8	0	0	0	6	0	2	0	2	0	2	4	8	2	0	0	6	0	2	2	1	0	4	0	4	0	4	2	0
Chr_1:22181604-22181874	4	10	20	22	5	13	2	6	14	18	10	13	18	11	12	4	12	18	5	18	8	11	14	4	18	14	13	14	15	4	8	18	10	6	17	20	13	6	12	18	21	17	12	35	27	28	44	28	6
Chr_1:22243066-22243340	0	2	2	6	2	0	0	0	0	10	0	8	0	3	0	2	1	7	0	2	0	4	5	2	2	10	0	0	0	0	0	2	20	0	0	0	0	0	0	0	3	0	0	0	2	0	0	0	0
Chr_1:22385879-22386153	10	7	16	16	14	22	16	27	16	20	14	14	28	22	10	27	20	4	11	18	27	21	16	20	20	4	24	23	21	23	12	16	31	10	12	10	21	25	26	35	22	20	22	20	33	38	34	30	24
Chr_1:22406524-22406798	14	8	10	4	8	4	4	7	6	16	6	0	6	10	2	2	7	6	8	2	6	6	2	8	6	2	12	2	12	14	6	12	21	8	2	9	8	5	26	12	14	8	16	18	26	11	12	24	20
Chr_1:22470317-22470562	16	16	8	6	14	8	6	27	12	12	2	4	14	16	6	10	22	10	7	6	21	23	22	16	8	8	10	4	4	18	20	24	45	28	20	14	20	14	22	41	27	16	21	42	36	30	4	16	27
Chr_1:22509509-22509783	51	34	53	44	26	22	26	23	60	55	12	28	31	24	24	26	25	46	27	29	35	32	39	52	23	34	24	48	40	54	16	33	49	19	21	14	44	27	21	27	32	46	30	26	31	52	39	33	37
Chr_1:22590429-22590696	4	0	6	2	4	5	0	2	4	4	2	4	6	6	2	2	4	4	4	16	2	4	4	0	4	4	4	2	2	8	2	2	10	4	2	4	0	2	15	0	2	4	1	6	0	4	11	2	0
Chr_1:22645355-22645580	18	6	19	8	10	6	2	3	6	16	7	6	4	4	2	5	15	13	10	14	14	12	18	10	4	7	0	2	16	14	4	4	20	10	10	12	14	11	16	21	21	11	19	27	31	25	14	14	10
Chr_1:22727399-22727645	12	20	17	16	16	2	16	19	16	16	6	10	10	10	8	18	10	10	10	10	18	19	14	12	2	8	14	10	6	6	6	17	24	8	10	20	5	10	12	20	18	14	10	21	19	14	32	16	10
Chr_1:22781676-22781950	29	34	33	28	30	30	36	53	44	32	24	19	28	22	28	25	18	46	21	30	26	26	18	24	18	24	16	28	18	24	17	36	50	17	8	14	26	24	45	23	15	42	24	12	47	38	42	20	35
Chr_1:22836742-22837010	6	2	12	10	2	4	16	8	3	8	18	8	6	14	8	1	6	9	6	6	6	2	0	2	10	12	9	8	10	1	6	6	2	6	14	4	3	6	12	10	18	14	14	6	18	12	16	18	24
Chr_1:22882518-22882779	23	15	12	18	16	14	14	29	26	38	19	16	28	12	12	26	15	16	10	12	27	16	12	24	10	14	12	12	8	7	9	21	34	10	8	12	12	12	16	32	11	14	24	21	34	18	18	16	18
Chr_1:22907807-22908047	58	40	62	45	45	31	37	69	58	50	45	50	45	42	22	23	51	67	35	49	38	61	43	65	18	36	30	48	47	44	40	47	113	36	35	66	38	62	82	49	33	82	51	53	59	57	57	40	30
Chr_1:23024425-23024674	21	16	6	18	25	23	9	33	26	30	16	18	12	31	22	26	25	26	15	32	20	28	13	34	20	20	18	19	25	11	14	22	27	16	14	24	34	22	25	29	24	49	31	39	28	31	18	27	12
Chr_1:23051519-23051784	38	25	28	43	36	35	40	59	28	45	22	45	14	24	22	36	37	43	34	29	50	35	36	36	23	34	17	27	41	35	34	39	62	23	18	14	46	38	56	61	34	34	55	68	38	61	52	54	37
Chr_1:23085842-23086109	30	26	30	38	28	22	52	50	46	42	26	28	34	52	22	42	50	46	40	40	60	63	34	46	36	45	32	33	34	40	20	44	94	29	30	48	24	28	57	59	58	48	55	52	80	58	48	73	33
Chr_1:23107098-23107372	6	0	0	0	2	0	0	0	2	2	1	2	2	2	4	2	2	2	2	4	6	8	2	2	0	2	2	4	4	3	2	2	2	0	0	2	0	0	4	2	4	4	8	4	8	11	5	9	12
Chr_1:23152036-23152280	6	4	2	2	6	6	2	10	0	3	6	8	0	4	4	2	6	8	2	2	8	4	4	2	2	6	6	8	2	4	4	2	10	2	6	6	5	4	6	4	0	10	0	13	7	8	10	6	0
Chr_1:23247384-23247611	4	0	8	4	0	13	0	10	10	2	10	1	0	8	8	0	2	0	4	4	4	6	4	0	2	0	2	0	8	2	0	0	0	4	6	6	2	8	18	17	0	24	17	0	2	17	2	13	8
Chr_2:17215-17488	30	32	41	35	42	44	49	89	33	48	19	31	51	58	38	44	46	60	39	46	28	51	35	35	19	35	24	42	26	38	20	51	96	35	30	36	22	40	62	70	38	47	62	54	47	52	70	60	53
Chr_2:78325-78592	26	20	32	43	9	15	32	28	37	30	12	18	27	24	17	12	61	28	30	29	20	52	23	31	18	36	13	47	38	11	22	35	48	50	10	30	28	20	20	45	25	73	38	51	30	58	20	39	40
Chr_2:132207-132464	41	22	23	28	19	21	45	38	38	41	26	14	24	41	49	21	24	40	32	32	32	50	32	36	24	22	27	18	35	12	18	26	62	24	19	29	36	43	37	53	49	46	32	49	61	50	77	38	48
Chr_2:222360-222633	33	18	28	34	24	23	22	38	46	48	16	18	24	42	20	36	34	30	12	22	20	28	26	20	20	27	16	25	16	22	18	26	65	26	16	24	11	37	35	18	12	52	19	40	29	52	32	20	26
Chr_2:356403-356677	15	13	19	22	20	19	12	17	31	33	17	8	12	22	17	7	20	22	6	15	25	9	9	21	13	17	10	18	16	27	10	17	39	6	2	10	13	9	23	21	16	25	22	16	14	22	37	33	21
Chr_2:710134-710408	6	8	14	16	16	12	20	12	21	18	18	8	6	14	17	12	9	16	15	33	24	30	32	10	6	16	14	17	14	16	22	30	47	21	8	10	19	21	28	25	16	12	12	22	10	18	28	24	18
Chr_2:743157-743426	4	4	2	10	6	8	9	13	4	18	8	12	12	4	11	14	12	6	4	14	16	16	12	8	6	12	12	5	9	10	4	12	22	8	2	6	12	16	2	10	8	42	24	27	30	24	24	0	8
Chr_2:885132-885406	34	47	46	35	31	30	40	36	54	83	35	30	34	40	42	35	38	52	18	44	34	38	34	28	20	33	30	50	37	27	20	42	71	33	40	34	31	47	56	52	48	72	69	79	54	63	76	42	30
Chr_2:922933-923206	62	48	62	33	52	47	55	69	54	75	33	46	39	62	53	62	61	48	41	56	34	62	56	53	13	36	45	45	53	45	28	59	97	36	36	33	42	52	79	56	38	56	42	40	50	56	89	65	48
Chr_2:1106245-1106485	17	10	10	6	14	8	8	4	12	24	6	2	2	14	8	4	10	9	7	12	8	20	12	13	10	4	10	6	12	10	7	6	23	14	6	3	7	16	10	18	10	11	8	25	17	17	10	9	8
Chr_2:1262370-1262603	8	19	14	24	12	24	6	9	11	32	2	10	14	15	14	8	28	32	18	27	12	12	10	26	12	24	16	15	20	16	14	12	29	18	10	10	18	8	45	25	18	29	18	22	15	18	26	19	15
Chr_2:1327348-1327622	0	0	4	2	2	2	4	10	7	0	5	0	0	4	6	4	4	2	2	0	4	7	8	4	4	4	2	4	2	6	1	8	7	4	3	2	2	4	3	9	10	8	9	8	2	6	2	6	2
Chr_2:1503684-1503958	14	10	14	14	14	18	8	20	14	15	6	4	8	12	10	14	10	8	14	15	14	6	4	8	14	10	8	6	6	12	12	24	22	18	10	8	14	20	18	20	18	22	8	8	16	26	16	16	14
Chr_2:1588118-1588392	2	0	0	0	2	0	1	3	2	4	0	2	2	4	0	0	0	2	0	4	2	4	2	0	0	0	2	0	0	0	0	0	2	0	0	0	0	0	0	0	0	2	0	0	0	2	0	4	4
Chr_2:1621550-1621806	10	2	14	16	6	15	8	28	16	10	9	8	8	6	4	16	8	6	4	4	8	10	11	6	2	2	5	12	8	4	4	6	15	2	12	8	2	5	21	10	11	17	10	16	12	14	17	19	11
Chr_2:1731261-1731514	14	38	35	40	13	41	33	40	61	55	16	30	18	22	24	27	24	44	32	22	30	29	22	29	19	19	31	34	19	36	24	60	98	18	23	24	25	34	45	36	27	41	50	35	26	56	61	52	20
Chr_2:1772310-1772584	61	51	73	89	53	67	77	94	94	92	61	36	52	78	49	69	49	92	48	58	37	69	64	48	36	49	58	56	54	46	34	56	142	77	44	54	70	57	92	81	56	90	65	94	83	77	96	87	65
Chr_2:1813390-1813651	28	20	24	45	6	30	20	23	24	48	14	20	22	46	29	22	14	31	30	37	27	55	23	41	16	28	28	20	15	26	21	36	70	16	12	32	26	33	22	60	36	53	23	44	32	32	27	32	21
Chr_2:1887818-1888090	8	16	28	18	16	22	17	14	24	16	6	21	16	18	10	14	10	10	14	12	14	27	21	15	10	22	16	18	12	14	11	10	23	6	13	14	6	12	28	30	9	21	28	20	29	34	24	26	20
Chr_2:2031616-2031890	0	4	2	6	4	0	2	3	8	6	0	2	4	9	2	2	7	2	14	5	7	12	0	6	2	4	4	4	7	2	0	6	8	4	2	4	6	2	8	8	4	9	4	2	4	2	0	2	0
Chr_2:2055269-2055519	48	44	36	42	9	33	52	52	63	69	32	26	29	26	32	29	43	52	19	60	35	43	44	42	28	36	32	31	29	49	22	45	68	34	23	23	26	32	21	60	32	42	47	48	49	49	48	23	33
Chr_2:2077616-2077888	20	19	18	14	18	10	26	24	16	20	14	12	22	34	12	20	10	21	17	18	28	23	14	12	30	22	16	16	11	15	20	26	47	10	14	9	12	18	16	26	14	27	30	22	21	31	18	26	12
Chr_2:2133184-2133458	34	21	28	26	26	31	26	54	51	40	36	29	38	45	18	42	31	24	30	31	48	53	38	38	28	34	30	45	32	28	30	42	66	28	16	26	21	34	28	43	45	48	42	28	36	36	18	39	37
Chr_2:2183407-2183658	79	60	95	92	73	58	64	94	135	91	71	66	56	84	64	60	91	106	69	81	74	80	88	89	31	94	52	58	85	75	58	62	155	74	70	56	79	80	84	93	83	86	101	101	71	116	90	95	86
Chr_2:2236637-2236907	14	0	0	0	8	6	2	2	14	0	8	0	10	12	13	6	2	8	4	0	13	2	12	8	6	0	12	0	2	4	6	0	30	0	18	17	12	12	24	2	11	16	11	46	32	20	32	25	0
Chr_2:2257890-2258147	212	174	137	194	151	117	141	217	266	261	111	135	113	189	139	98	172	176	144	156	147	189	196	197	103	111	118	129	121	131	97	130	429	120	110	154	121	158	225	205	132	198	195	210	137	198	245	165	153
Chr_2:2338181-2338452	28	17	10	16	16	16	28	44	37	37	28	33	31	26	22	19	13	29	14	34	34	22	34	29	35	20	21	20	21	23	22	41	75	24	20	29	16	26	29	48	23	25	25	28	23	25	14	28	17
Chr_2:2401763-2402015	34	31	26	29	16	22	20	29	26	20	22	28	26	34	6	30	24	30	21	32	36	32	28	30	24	22	16	22	36	22	19	30	52	31	8	36	32	20	34	39	17	24	35	30	28	40	33	33	20
Chr_2:2445982-2446255	93	71	54	73	48	53	65	107	129	118	63	59	67	102	63	69	59	90	45	57	86	78	61	80	59	84	43	72	42	60	56	102	130	71	38	47	41	47	92	92	84	102	99	101	103	83	130	100	90
Chr_2:2486503-2486732	22	16	16	14	14	19	13	11	16	32	16	16	10	12	9	8	19	22	30	28	26	29	24	18	8	14	19	12	22	10	9	18	39	16	1	35	12	14	2	5	5	24	21	11	18	18	30	2	4
Chr_2:2510468-2510741	36	19	28	24	30	18	19	22	36	36	22	20	15	36	24	22	24	17	11	23	24	34	26	30	22	28	22	18	17	21	12	28	55	26	11	20	18	18	15	29	36	30	11	24	20	44	19	21	15
Chr_2:2620094-2620368	33	32	47	27	22	28	26	38	35	31	25	8	24	12	13	10	24	21	23	30	24	28	27	22	18	24	25	14	21	24	28	28	75	24	18	36	25	25	46	47	31	24	48	39	40	24	35	30	21
Chr_2:2726941-2727195	47	48	26	49	30	45	34	42	24	50	27	38	26	39	26	42	51	54	28	45	40	54	34	58	26	40	28	46	28	53	20	45	114	44	23	40	26	43	42	42	56	54	56	82	36	42	48	38	11
Chr_2:2787119-2787343	2	0	2	0	1	0	2	0	4	2	4	0	2	2	2	0	0	3	2	4	4	2	0	0	2	6	4	1	2	0	2	3	6	0	0	2	4	2	2	8	2	0	5	2	6	4	2	2	6
Chr_2:2848104-2848366	79	53	65	49	41	48	42	69	75	68	21	32	42	66	29	27	50	57	32	45	43	68	61	51	27	36	42	47	44	42	31	58	112	57	34	46	38	41	69	56	49	58	54	51	39	75	57	74	35
Chr_2:2884056-2884314	71	32	56	52	37	31	50	47	58	76	43	34	43	40	30	31	41	55	45	44	46	53	52	53	22	24	20	38	27	34	27	42	76	32	23	32	26	35	48	58	56	27	28	57	29	43	38	35	31
Chr_2:2921045-2921290	20	8	10	2	12	12	10	17	14	16	14	4	6	18	1	8	8	11	14	8	8	16	4	12	10	12	6	7	8	8	11	18	25	10	4	7	17	5	8	2	12	12	5	8	18	19	32	9	7
Chr_2:3066892-3067165	18	30	44	12	15	18	23	12	18	25	8	24	28	14	25	22	19	18	14	21	4	34	13	11	4	12	8	2	28	11	11	17	18	19	22	20	19	24	32	60	21	44	26	40	31	41	22	51	27
Chr_2:3234574-3234839	2	2	6	2	2	6	2	4	2	2	2	0	2	10	0	8	6	8	0	4	6	4	8	4	2	2	2	8	5	4	4	4	9	0	4	5	2	0	4	8	2	10	4	10	0	16	8	8	0
Chr_2:3270513-3270787	36	10	29	26	30	42	20	21	38	33	28	16	16	32	31	31	14	63	10	11	32	21	42	52	22	14	38	20	16	40	28	26	74	19	28	37	16	32	40	50	38	48	51	39	50	64	46	59	39
Chr_2:3306021-3306290	20	24	32	26	18	11	35	38	12	28	11	16	22	24	14	13	16	21	22	20	16	28	18	26	15	19	8	26	15	36	16	26	51	29	19	26	25	10	12	39	27	35	20	38	30	28	36	31	23
Chr_2:3362291-3362564	8	2	4	8	0	4	8	8	6	4	4	6	8	6	2	12	6	12	4	13	10	2	8	4	0	0	2	4	2	12	4	10	12	6	8	0	8	3	9	14	6	16	10	5	8	9	8	6	0
Chr_2:3634766-3635031	12	2	2	6	10	12	8	8	6	8	8	19	8	14	4	2	6	8	12	0	8	6	0	4	2	8	16	7	6	4	10	8	24	4	4	0	2	4	8	3	7	13	12	9	12	2	4	2	1
Chr_2:3674240-3674499	8	10	12	24	14	8	4	14	9	20	12	20	16	20	4	11	15	14	4	17	18	24	9	25	12	2	8	16	12	26	14	17	38	11	0	16	8	10	24	44	25	30	12	20	20	26	20	20	12
Chr_2:3798130-3798404	20	16	20	8	10	12	15	32	12	12	12	12	14	18	6	8	16	8	11	6	21	18	12	16	12	8	6	10	12	14	16	17	20	9	0	8	7	16	18	28	24	14	21	26	12	38	25	10	15
Chr_2:3845726-3845974	47	37	42	30	32	59	34	28	59	84	34	29	34	62	41	28	32	82	33	46	49	41	39	57	28	34	30	36	47	27	56	54	89	42	34	48	31	37	64	76	57	95	64	55	51	60	78	45	26
Chr_2:4163066-4163336	18	12	10	20	9	16	10	28	27	17	16	24	6	20	16	14	13	22	12	10	16	22	16	20	8	22	8	13	16	10	10	18	29	13	16	12	13	6	14	22	20	18	26	25	17	20	18	27	16
Chr_2:4185199-4185473	37	19	19	26	24	22	30	28	33	33	24	30	8	36	20	10	20	34	20	20	20	30	30	26	30	24	26	26	22	30	11	17	45	26	22	22	24	12	16	33	32	42	34	24	25	35	33	30	20
Chr_2:4276240-4276502	5	6	9	4	9	11	3	8	9	16	9	2	3	5	4	3	10	4	13	12	8	11	8	7	7	5	7	8	8	8	3	12	22	5	8	11	7	3	9	7	5	7	5	11	9	8	7	8	2
Chr_2:4410982-4411256	18	14	13	13	12	8	15	16	10	4	12	10	10	6	7	6	10	10	4	11	11	8	8	4	0	11	6	12	3	0	2	10	16	12	2	11	7	6	22	13	18	24	15	8	2	18	8	12	10
Chr_2:4669697-4669966	11	3	20	17	17	10	11	24	20	20	17	6	14	20	10	14	8	10	14	9	30	20	10	18	18	24	19	26	18	35	14	27	50	16	9	16	9	13	28	31	23	26	26	33	34	19	32	31	27
Chr_2:4728172-4728401	16	16	25	12	10	7	14	10	18	35	10	10	6	12	10	4	14	13	20	19	9	25	20	9	6	12	14	8	10	16	6	10	28	5	8	20	11	8	28	20	16	13	4	21	23	37	18	4	12
Chr_2:4772816-4773090	11	35	18	9	14	21	14	28	32	15	14	18	20	22	8	20	30	29	26	24	20	20	16	22	35	10	11	17	12	16	14	14	29	20	14	20	12	14	9	38	33	24	22	24	26	30	37	20	20
Chr_2:4875466-4875701	45	47	56	29	43	32	34	32	53	56	31	35	32	45	22	24	46	58	35	53	44	42	35	62	26	38	42	28	33	48	28	24	127	22	30	56	42	50	61	84	42	71	61	70	69	50	50	47	24
Chr_2:4980579-4980832	10	4	18	4	5	6	8	14	14	6	10	2	2	11	8	6	5	8	4	4	4	8	6	2	0	14	4	2	4	2	4	5	14	2	2	0	0	6	6	6	5	4	2	4	7	2	12	12	5
Chr_2:5144484-5144754	43	22	40	24	24	42	27	50	22	38	25	26	22	42	24	44	19	28	30	27	34	28	21	30	16	34	16	16	15	30	18	26	54	24	30	33	34	39	34	53	34	46	32	29	32	39	43	41	29
Chr_2:5235928-5236202	4	0	15	4	4	0	14	10	6	6	0	10	6	2	2	2	2	6	0	0	4	8	2	2	3	2	4	10	0	8	2	4	13	0	1	8	2	4	2	4	6	6	6	6	6	6	11	8	4
Chr_2:5333422-5333696	22	8	20	29	16	13	34	32	28	27	12	19	30	33	15	25	38	27	24	24	24	22	31	22	14	16	12	31	11	19	28	42	59	18	14	11	22	22	27	22	41	34	41	31	38	23	39	49	16
Chr_2:5425944-5426188	10	0	14	4	8	5	20	7	16	8	11	10	4	16	14	14	20	6	10	16	8	15	20	11	4	2	8	13	10	8	4	8	19	6	6	4	6	6	6	20	3	18	10	4	8	14	8	6	6
Chr_2:5557341-5557610	12	9	12	13	6	22	18	17	14	14	4	19	4	12	14	16	12	14	12	3	4	23	11	6	2	6	12	12	14	8	18	16	17	10	5	15	8	16	17	24	10	33	42	32	23	20	29	34	17
Chr_2:5586859-5587133	29	10	16	4	10	26	24	16	26	29	18	10	15	12	22	12	18	6	16	11	16	8	9	12	4	14	24	12	12	14	12	22	33	16	12	8	14	24	19	26	23	28	26	12	15	24	20	17	18
Chr_2:5656070-5656344	117	66	63	104	82	88	92	134	154	132	104	81	83	104	71	66	68	125	84	106	89	91	102	78	74	72	65	72	62	84	71	82	233	64	69	82	89	73	144	104	91	108	116	135	126	113	119	117	69
Chr_2:5712097-5712350	18	18	20	14	21	19	12	12	31	27	15	10	26	20	10	13	23	30	24	9	16	16	16	16	13	10	20	21	12	20	13	22	21	24	12	21	20	13	40	27	15	20	27	23	30	32	30	25	12
Chr_2:5775432-5775705	53	42	72	55	44	60	67	85	68	117	36	56	46	63	46	53	38	58	36	49	43	56	38	46	30	55	46	45	35	33	36	61	117	42	41	31	52	58	59	82	42	94	60	79	76	65	88	86	56
Chr_2:5878758-5879030	10	4	8	6	12	10	13	27	27	21	2	9	6	20	14	10	6	8	12	12	9	14	13	8	10	14	4	2	15	8	8	12	27	10	0	2	7	11	18	24	9	18	22	27	11	30	12	21	15
Chr_2:5961126-5961388	71	29	60	27	29	28	40	48	72	56	35	36	31	50	42	37	41	76	29	59	71	53	42	32	24	52	56	49	52	63	23	40	71	47	30	26	36	31	54	53	35	51	47	36	18	28	43	23	43
Chr_2:6007247-6007513	79	35	58	49	55	49	52	90	63	90	44	48	38	60	50	50	59	42	64	48	73	68	72	50	35	51	33	45	49	63	42	64	166	50	47	38	34	71	79	70	50	77	88	63	87	65	93	92	76
Chr_2:6034726-6034979	22	18	12	12	10	14	14	20	10	15	16	9	14	4	22	12	12	15	12	20	26	15	14	14	10	11	8	14	6	20	5	8	40	10	17	14	4	14	12	17	10	28	18	20	16	14	12	19	14
Chr_2:6098216-6098488	9	0	10	10	12	6	16	20	10	12	2	8	10	9	12	12	4	18	8	15	6	11	10	6	0	9	6	2	14	14	6	9	26	6	5	6	13	8	3	17	15	16	17	10	22	16	26	6	4
Chr_2:6219312-6219586	8	8	10	6	0	2	6	4	4	6	4	6	14	5	4	6	10	6	12	6	8	14	7	4	12	8	2	12	4	4	2	4	16	2	6	2	6	17	3	10	6	8	0	5	8	10	6	8	0
Chr_2:6316567-6316791	35	26	7	18	14	17	11	30	39	28	21	10	8	8	8	20	28	36	32	4	19	31	33	36	12	14	24	14	9	14	20	32	80	10	4	17	18	33	75	32	14	11	17	20	3	41	13	25	26
Chr_2:6462362-6462636	11	20	24	10	26	10	10	30	22	36	4	16	17	14	8	22	18	13	13	16	18	21	25	12	20	11	14	20	20	20	18	19	21	12	16	16	13	11	17	16	15	17	10	22	21	29	29	18	20
Chr_2:6520133-6520406	2	8	4	12	4	5	0	6	6	2	2	4	2	2	2	4	2	2	4	4	6	12	4	4	6	4	8	6	8	0	5	8	7	4	0	6	2	0	0	6	2	6	8	18	2	4	6	2	10
Chr_2:6552878-6553141	56	32	32	49	43	36	36	58	69	81	36	26	35	32	38	48	66	45	45	40	67	58	52	78	43	30	39	77	46	41	37	42	135	47	48	54	58	65	65	83	59	90	81	61	60	74	90	86	53
Chr_2:6608319-6608572	23	34	40	34	33	32	34	42	39	73	28	16	26	31	33	28	39	51	15	32	35	38	19	26	22	40	34	26	22	24	20	34	72	14	16	25	21	38	52	41	31	50	38	43	37	27	42	31	34
Chr_2:6652385-6652640	64	40	47	54	50	46	64	78	86	75	33	32	37	53	37	45	35	54	24	45	48	47	47	37	38	32	52	43	36	31	24	79	108	42	33	24	64	47	50	55	46	37	49	54	43	74	63	60	32
Chr_2:6771140-6771414	97	69	92	115	94	79	106	134	183	136	82	72	114	124	84	122	98	97	79	83	106	147	72	70	60	80	83	96	112	72	88	80	219	74	76	72	99	83	157	134	83	96	126	100	119	112	126	141	97
Chr_2:6804292-6804565	16	23	17	11	18	6	10	20	15	14	18	16	10	23	5	14	14	21	10	11	14	20	26	14	12	14	6	8	12	8	7	9	24	19	8	4	9	18	14	32	10	18	23	7	9	22	12	18	12
Chr_2:6826779-6827053	175	96	112	148	126	107	109	134	223	166	112	89	100	146	90	84	103	169	112	63	126	136	119	150	55	127	75	100	88	61	67	81	291	99	80	98	84	118	161	144	154	146	125	176	156	109	186	164	91
Chr_2:6858462-6858728	34	12	8	20	9	4	5	16	4	27	13	8	10	14	14	12	6	22	7	8	20	13	8	12	6	8	8	9	8	10	2	19	18	8	16	10	6	10	8	21	11	21	16	11	15	16	26	15	5
Chr_2:7014830-7015093	5	0	1	0	6	5	1	0	0	8	1	0	0	10	7	2	1	3	0	2	4	0	2	6	3	0	3	1	1	4	1	0	11	2	9	8	0	0	3	6	3	10	6	6	9	3	1	4	2
Chr_2:7204862-7205136	31	26	29	34	22	15	22	38	34	30	19	16	18	32	19	37	18	28	9	15	14	27	30	7	12	12	16	25	19	9	25	32	61	12	12	10	11	22	22	18	21	33	19	30	36	27	30	25	26
Chr_2:7366531-7366791	65	19	39	58	41	43	32	40	82	81	28	47	61	39	29	26	29	57	42	60	64	74	41	42	28	40	30	29	26	41	29	35	92	35	34	34	28	64	66	54	58	64	69	41	22	60	71	38	27
Chr_2:7503314-7503574	59	83	58	98	60	52	70	65	90	94	61	58	56	76	50	46	82	101	53	93	77	91	95	72	38	82	62	54	67	55	44	66	122	73	56	67	45	56	105	108	105	92	95	100	88	103	90	80	63
Chr_2:7534018-7534292	6	6	12	4	10	8	13	8	12	12	6	12	8	22	0	10	8	0	4	9	0	18	8	3	6	14	8	11	11	6	2	8	19	6	8	6	2	2	8	14	8	18	10	13	16	6	10	14	18
Chr_2:7619290-7619535	92	82	94	88	64	58	81	142	175	152	49	53	79	80	73	57	99	96	75	78	80	87	55	79	32	76	59	89	63	71	94	97	166	70	37	52	78	80	142	135	59	147	134	106	109	129	198	65	88
Chr_2:7649352-7649613	42	21	35	34	40	28	18	46	28	58	25	32	28	31	22	10	47	36	26	26	34	43	44	40	44	16	26	18	21	22	29	29	43	26	25	34	30	30	40	35	28	42	49	34	29	44	45	36	26
Chr_2:7742770-7743044	47	28	54	33	28	27	48	65	41	35	22	38	28	38	28	30	48	52	28	38	33	43	57	38	28	57	26	29	23	31	33	56	91	36	32	33	34	38	41	90	73	61	55	77	63	42	61	49	44
Chr_2:7843011-7843268	97	78	73	70	63	75	78	128	90	126	46	74	64	69	62	60	69	110	71	60	69	83	88	92	51	53	75	68	68	61	34	82	166	61	71	59	59	66	123	125	67	89	85	97	75	91	107	107	63
Chr_2:7950600-7950836	109	71	74	59	57	75	56	65	94	123	50	52	49	76	60	56	69	91	64	96	91	90	72	101	42	50	44	72	62	80	50	54	189	55	52	86	66	93	94	67	52	91	78	102	71	67	123	66	61
Chr_2:7977774-7978020	0	0	0	0	0	0	0	0	0	0	0	0	0	0	0	0	0	0	0	0	0	0	0	0	0	0	0	0	0	0	0	0	0	0	0	0	0	0	0	34	0	30	24	0	0	0	0	26	0
Chr_2:8012535-8012800	0	0	0	0	0	0	0	0	0	0	0	0	0	4	0	0	0	0	0	2	0	0	0	0	0	0	0	0	2	0	0	0	0	2	0	0	0	0	0	0	2	0	0	0	0	0	0	0	0
Chr_2:8141664-8141938	59	38	64	68	42	38	38	88	95	82	55	48	57	83	39	53	46	68	67	62	68	49	74	54	52	68	34	64	71	71	56	82	141	73	52	60	42	60	103	71	43	85	60	71	47	49	108	64	62
Chr_2:8232008-8232232	2	0	0	0	0	0	0	4	12	0	2	4	4	2	4	0	2	2	0	6	0	4	2	0	0	4	0	2	0	0	0	0	5	2	0	4	2	4	4	0	0	0	0	4	2	0	2	0	1
Chr_2:8466487-8466761	58	24	38	36	20	24	26	23	33	44	24	30	24	26	19	26	30	41	34	23	27	34	24	18	24	27	26	38	45	24	28	40	68	24	32	24	33	28	42	31	40	47	18	30	24	25	35	41	34
Chr_2:8489522-8489788	2	2	0	2	5	1	0	5	1	6	5	3	1	9	0	0	9	4	1	3	8	8	6	0	6	0	0	5	8	8	5	2	9	5	2	5	5	2	11	5	10	4	6	6	5	4	4	4	5
Chr_2:8570927-8571188	8	20	14	9	12	20	16	16	14	14	6	13	5	19	12	13	8	14	8	9	16	16	10	10	10	10	8	3	10	8	14	25	27	2	18	8	10	13	20	13	8	32	26	16	18	22	26	14	25
Chr_2:8637713-8637975	37	34	40	49	46	31	34	42	64	65	26	26	26	30	21	18	31	47	16	21	36	40	25	26	18	27	24	26	11	23	32	32	75	32	22	20	24	27	31	44	55	51	48	51	30	55	60	55	56
Chr_2:8670889-8671140	62	19	56	34	27	24	29	60	42	41	28	12	23	52	20	27	26	46	28	52	67	41	31	44	28	36	18	37	24	32	29	48	88	17	30	36	18	38	47	40	26	36	34	37	30	54	38	29	20
Chr_2:8734497-8734756	62	32	52	51	40	40	35	56	72	81	23	30	40	45	47	37	48	48	33	52	62	64	64	44	47	38	42	44	30	48	24	76	115	58	23	43	52	39	65	63	42	68	65	46	45	44	78	39	40
Chr_2:8774869-8775140	74	69	74	103	84	85	95	122	151	116	53	62	68	123	79	75	82	88	75	79	92	80	73	99	50	76	66	79	52	88	55	85	189	62	58	79	84	86	115	108	72	122	102	127	106	116	121	104	119
Chr_2:8890815-8891081	40	26	48	45	41	52	21	59	44	61	33	23	38	22	35	46	35	60	43	22	38	46	55	62	30	41	45	30	21	42	24	43	92	23	43	38	32	54	69	54	34	57	66	56	54	52	63	67	48
Chr_2:8921464-8921738	44	58	64	47	34	43	67	92	90	78	52	22	42	61	58	51	40	57	49	47	43	51	56	50	22	33	38	36	42	43	20	69	102	29	35	32	40	43	66	58	55	75	73	60	37	84	83	59	54
Chr_2:9022082-9022356	13	8	2	9	6	4	5	6	22	14	8	8	12	11	2	6	2	6	2	10	11	4	15	8	4	10	0	4	4	10	6	10	13	4	3	10	11	8	10	10	8	10	4	11	8	6	4	5	5
Chr_2:9043789-9044063	0	0	0	0	0	0	2	0	0	0	2	0	0	0	0	0	2	0	0	0	0	0	0	0	0	0	0	0	0	2	0	0	0	2	0	0	0	0	2	0	0	2	4	0	0	0	0	2	0
Chr_2:9142301-9142549	100	68	66	74	60	82	57	58	108	115	64	30	57	72	70	62	76	56	68	81	81	70	85	72	46	63	39	56	52	49	35	52	177	48	50	75	78	75	122	80	60	107	97	101	73	106	122	89	52
Chr_2:9196568-9196842	2	6	16	10	13	8	6	9	12	5	0	6	12	6	8	6	16	4	10	9	6	14	18	6	8	8	10	7	12	12	1	4	12	4	4	10	0	8	8	10	15	8	10	15	7	6	8	8	2
Chr_2:9262207-9262452	15	20	17	19	10	7	8	13	17	25	1	21	9	30	15	7	30	20	24	21	20	24	18	27	17	16	13	25	26	14	12	20	60	22	19	21	13	19	27	32	7	31	20	35	32	19	27	30	22
Chr_2:9334099-9334361	14	6	4	12	8	4	8	9	10	10	6	4	10	14	13	10	7	8	13	18	4	18	4	14	10	6	4	18	6	7	6	4	21	2	8	6	4	10	12	7	7	12	13	8	14	10	6	15	8
Chr_2:9408182-9408411	12	4	18	6	2	10	0	20	6	13	7	0	4	12	10	8	6	4	10	8	25	8	10	17	4	6	1	6	4	8	8	8	33	10	13	12	10	7	12	6	12	15	8	16	14	16	13	6	15
Chr_2:9446630-9446883	39	24	46	47	49	33	39	46	58	52	41	32	28	42	22	28	44	56	34	44	61	53	31	50	20	42	27	46	56	51	38	68	132	21	40	55	34	35	57	41	54	57	42	60	43	48	48	35	40
Chr_2:9654956-9655184	12	16	16	20	16	14	12	24	26	29	8	19	16	26	12	14	31	25	25	25	43	53	56	23	40	13	24	18	20	20	24	22	56	20	8	10	20	18	22	45	28	52	27	27	43	17	6	24	24
Chr_2:9715346-9715614	0	0	0	0	0	1	0	0	2	0	0	0	0	0	0	0	0	0	0	0	0	2	0	0	0	1	0	0	0	0	0	0	0	0	0	0	0	0	0	0	0	0	0	2	0	1	0	0	0
Chr_2:9796955-9797225	26	30	18	36	28	11	14	18	26	39	25	35	20	28	26	14	16	24	32	31	13	14	11	12	12	20	17	24	14	26	10	20	43	22	10	27	14	18	23	31	28	30	18	28	26	28	38	36	16
Chr_2:9837802-9838076	48	18	25	55	44	34	32	28	21	48	38	44	19	62	18	54	22	52	26	28	62	53	42	58	34	6	36	24	12	53	32	31	103	33	31	33	16	51	82	74	29	69	53	66	58	75	75	49	28
Chr_2:9917640-9917903	32	22	32	48	31	27	28	52	57	50	33	32	32	56	29	37	43	54	41	58	37	55	46	44	20	33	32	28	28	39	39	17	104	53	33	12	51	60	56	63	36	57	36	46	57	56	66	43	57
Chr_2:9986373-9986647	8	2	4	2	16	6	21	18	20	12	6	4	4	4	12	14	4	20	10	12	10	12	3	6	6	2	12	8	12	4	8	6	16	6	6	12	2	10	20	6	3	20	8	2	0	6	0	16	7
Chr_2:10009893-10010155	46	8	14	20	45	7	36	46	46	65	8	5	34	12	32	6	12	50	8	48	6	18	10	20	14	17	33	22	27	14	30	17	63	20	20	27	20	40	42	43	52	49	39	39	20	45	50	41	31
Chr_2:10033974-10034248	58	25	38	48	40	20	26	58	52	58	32	28	32	41	37	29	52	46	38	27	26	30	42	37	10	37	34	52	29	44	32	44	79	38	34	27	34	55	49	55	42	35	48	45	43	47	64	52	65
Chr_2:10092983-10093255	0	0	0	0	0	0	0	0	0	0	0	0	0	0	0	0	0	0	0	0	0	0	0	0	0	0	0	0	0	0	0	0	0	0	0	0	0	0	0	0	0	0	0	0	0	0	0	0	0
Chr_2:10120609-10120883	36	50	54	41	29	16	54	93	76	84	24	56	50	25	59	48	72	36	35	68	46	30	18	10	22	63	22	40	56	18	51	71	57	20	21	40	41	48	54	104	58	108	66	87	75	73	63	69	50
Chr_2:10195338-10195601	76	53	80	63	58	63	59	85	87	91	33	47	44	70	49	25	59	75	59	65	63	85	63	80	46	64	65	38	57	53	37	34	116	34	40	22	43	52	75	68	59	72	68	78	68	71	85	78	58
Chr_2:10237191-10237424	89	48	65	36	60	27	49	84	64	87	25	22	0	23	57	25	43	98	38	59	40	46	74	104	10	42	46	40	50	32	36	37	133	52	1	20	48	15	55	50	33	108	3	32	2	0	1	94	0
Chr_2:10271243-10271481	38	24	27	46	24	30	23	21	31	59	26	20	22	56	25	34	44	58	40	54	50	57	49	43	41	34	32	28	36	32	24	43	85	26	37	22	44	20	40	37	24	31	63	11	39	29	41	29	27
Chr_2:10313628-10313894	46	42	58	50	48	59	47	72	103	59	59	60	60	78	62	54	74	72	48	71	76	105	75	62	41	57	45	50	67	66	54	62	157	58	42	58	57	51	73	98	68	88	66	72	72	91	109	112	80
Chr_2:10371113-10371386	59	30	59	49	46	40	28	73	68	68	37	43	37	59	43	32	46	58	35	46	43	63	48	34	24	43	40	31	41	36	30	47	79	35	37	47	35	49	53	53	51	56	61	51	56	42	47	53	32
Chr_2:10507061-10507317	90	65	93	97	78	54	72	113	141	130	38	61	52	111	80	53	123	127	66	68	98	118	130	133	60	93	69	117	74	61	62	82	252	96	59	119	73	98	122	144	112	139	149	132	131	112	103	106	93
Chr_2:10582999-10583267	16	10	10	20	12	16	22	30	19	17	14	2	16	12	25	12	14	12	14	16	20	10	14	16	10	6	12	11	8	15	9	18	35	20	8	16	12	9	13	28	18	19	22	27	19	34	30	26	16
Chr_2:10767275-10767514	0	0	0	2	0	2	0	0	4	0	0	0	0	0	2	0	0	0	0	0	0	0	0	0	0	0	0	0	4	0	0	0	0	1	0	2	1	2	0	0	0	0	0	0	0	0	2	0	0
Chr_2:10910675-10910924	4	8	7	1	4	7	6	6	4	6	4	4	4	6	6	10	8	10	6	7	4	0	6	4	2	7	2	9	4	12	4	22	14	5	0	12	0	11	12	10	12	8	7	7	10	11	10	6	13
Chr_2:11213683-11213951	24	18	17	16	22	10	44	32	38	25	12	28	32	36	14	39	26	28	18	29	36	18	16	34	17	14	23	25	16	40	17	39	89	30	2	33	7	18	19	35	34	20	30	17	24	28	36	47	19
Chr_2:11350565-11350828	10	6	16	4	4	14	6	6	12	18	4	6	8	14	6	14	8	8	4	26	26	22	12	14	8	6	12	10	24	18	4	8	22	6	6	14	2	10	12	11	19	8	8	20	18	16	19	13	2
Chr_2:11373608-11373882	10	7	12	8	12	8	14	16	6	10	10	12	14	11	10	10	0	13	2	12	6	19	10	11	10	2	7	11	9	14	8	12	25	14	8	11	2	6	26	7	13	1	16	21	7	11	16	16	8
Chr_2:11398854-11399128	14	8	19	6	0	2	6	12	10	14	10	6	8	10	4	6	12	17	14	8	8	12	10	14	2	2	10	4	6	13	6	16	26	8	0	6	6	10	15	9	14	7	6	14	14	6	14	10	10
Chr_3:7657-7918	12	16	8	14	15	16	5	12	18	24	12	4	22	15	16	6	12	8	16	18	20	23	12	16	22	8	10	6	10	14	2	24	35	12	2	4	12	4	4	28	14	24	21	2	8	23	17	16	26
Chr_3:122542-122781	36	34	29	25	18	23	27	28	37	33	19	20	14	41	19	15	18	37	20	28	26	27	16	26	20	18	21	8	20	28	11	7	54	28	22	17	31	34	46	34	34	44	35	29	18	49	36	19	16
Chr_3:147570-147844	28	19	11	12	7	19	6	27	16	12	16	7	12	26	14	14	12	28	12	10	15	17	17	23	6	14	11	25	12	18	10	12	17	14	11	12	6	8	14	16	6	34	15	19	19	23	12	21	17
Chr_3:200830-201104	34	12	38	22	16	16	46	59	56	56	26	24	34	26	26	20	22	33	22	39	40	31	24	33	17	32	19	37	24	33	13	31	62	11	18	28	23	20	40	29	35	36	44	51	36	40	42	48	36
Chr_3:222014-222240	10	6	10	14	4	14	3	9	9	13	10	16	12	6	6	10	14	13	6	10	5	9	12	10	7	6	8	5	6	3	8	8	23	6	6	6	18	18	23	4	25	13	15	10	23	7	19	18	5
Chr_3:293552-293776	14	10	16	16	18	15	8	9	19	15	6	5	9	6	4	3	12	7	16	15	10	19	18	18	13	14	12	13	12	10	12	18	18	10	9	16	12	9	10	13	9	26	10	20	13	13	15	18	20
Chr_3:346516-346786	24	19	6	13	27	11	6	30	23	15	26	5	10	22	8	13	9	27	7	12	19	22	17	20	7	6	21	22	10	12	12	32	51	16	20	19	28	40	23	28	15	32	27	30	18	32	20	35	16
Chr_3:1025100-1025353	8	0	8	8	2	8	4	0	22	8	4	0	6	2	8	0	2	2	0	12	8	2	8	4	6	10	2	4	2	8	2	2	8	0	4	6	0	14	6	2	8	8	10	14	6	8	16	7	6
Chr_3:1211421-1211695	78	63	78	61	76	73	63	122	112	119	55	58	75	78	59	55	57	99	44	62	57	103	73	83	36	40	58	77	60	48	54	87	169	80	52	51	82	70	103	98	61	74	75	65	28	65	41	103	56
Chr_3:1234789-1235063	26	10	22	38	16	30	40	25	34	43	24	10	6	26	16	34	31	23	16	23	17	16	18	23	15	8	14	10	30	20	11	34	52	11	14	16	0	24	17	30	30	26	39	26	23	27	20	28	12
Chr_3:1276454-1276728	48	46	69	57	63	30	47	71	66	74	37	46	48	42	38	40	59	32	38	36	52	44	54	48	32	56	37	40	33	44	52	72	81	36	42	28	34	30	66	56	55	56	49	59	37	69	59	72	48
Chr_3:1301416-1301667	47	43	53	58	32	47	59	112	69	74	29	48	37	60	38	57	60	55	49	53	61	47	58	60	36	55	28	49	49	62	24	70	127	57	45	68	51	60	64	47	59	108	85	88	63	50	86	83	50
Chr_3:1337751-1338022	41	14	21	45	37	42	25	42	55	59	32	29	24	58	15	19	31	47	29	33	36	51	50	31	42	43	30	48	29	52	31	44	88	33	19	42	23	42	53	51	35	32	33	26	37	49	36	44	58
Chr_3:1374317-1374543	27	6	18	16	14	12	6	6	10	24	8	11	21	12	12	4	2	15	4	22	14	15	14	8	10	12	2	6	6	12	17	14	24	4	9	21	12	8	14	4	22	6	10	24	23	6	22	2	10
Chr_3:1407987-1408261	94	82	91	99	66	93	52	107	130	115	75	50	75	122	58	65	96	89	81	81	71	110	112	89	43	68	66	73	67	57	60	95	199	63	56	48	62	64	134	129	90	119	102	130	70	119	98	112	74
Chr_3:1481138-1481395	63	61	64	75	74	53	58	66	76	99	39	60	58	68	62	47	76	79	32	63	113	98	81	46	50	60	59	101	61	44	49	69	145	69	43	51	72	46	95	63	45	86	58	82	77	55	112	73	59
Chr_3:1508560-1508828	2	0	0	2	4	0	2	2	2	10	2	2	6	8	0	4	0	0	0	4	8	8	4	2	6	4	0	4	2	2	4	4	6	2	0	4	2	0	2	4	0	2	0	8	4	6	4	0	2
Chr_3:1600214-1600481	7	20	8	2	16	6	4	33	12	20	16	22	2	20	6	6	12	12	10	10	21	22	22	13	4	4	12	30	8	2	16	16	45	4	18	13	14	19	33	31	35	36	46	19	11	27	21	26	28
Chr_3:1650415-1650688	17	16	16	34	8	10	19	16	16	16	18	18	18	18	8	14	26	26	6	12	17	15	22	18	9	12	16	10	2	12	13	12	27	6	6	16	4	8	14	25	22	34	28	26	28	24	17	25	14
Chr_3:1673003-1673274	70	55	86	59	58	48	63	100	78	89	58	53	55	107	70	58	50	58	50	59	62	67	56	66	36	64	48	43	32	40	38	43	140	50	31	44	40	57	74	101	73	121	88	98	99	100	116	105	73
Chr_3:1774055-1774329	4	16	16	20	20	14	11	36	22	10	6	16	29	28	4	0	30	16	13	9	38	20	10	10	29	18	16	17	16	5	10	14	23	23	26	22	22	27	28	41	8	34	30	12	10	52	10	21	28
Chr_3:1804691-1804965	22	27	41	27	22	13	26	42	34	61	16	20	22	24	30	34	39	45	13	23	42	28	28	24	34	34	20	18	9	28	19	42	43	26	17	31	21	14	30	67	39	48	38	32	45	48	21	46	38
Chr_3:1857770-1858042	38	24	46	38	48	35	40	48	49	33	28	36	40	35	38	28	28	56	21	45	47	38	30	46	22	22	30	34	24	60	22	53	85	32	7	6	27	32	48	67	36	60	51	42	36	51	52	48	33
Chr_3:1913784-1914018	37	34	32	37	36	25	26	41	46	39	28	18	22	32	26	31	33	44	33	34	26	46	38	40	22	34	45	34	46	27	24	31	93	26	31	35	33	39	60	53	25	55	52	43	31	46	38	39	45
Chr_3:2085865-2086137	65	49	51	66	36	48	60	76	80	73	38	64	54	94	46	44	85	74	68	51	74	68	76	87	35	48	56	62	67	60	41	64	166	62	58	52	68	66	128	106	82	90	74	71	93	72	64	85	78
Chr_3:2152824-2153098	10	2	6	6	2	4	4	2	4	10	6	6	12	12	6	6	0	14	6	8	4	8	4	4	7	4	0	14	6	2	2	0	27	4	4	8	6	9	4	6	14	12	12	12	16	8	4	10	16
Chr_3:2236298-2236552	19	16	22	30	26	15	8	34	32	36	6	20	16	46	22	11	23	32	15	16	28	27	36	28	12	16	16	10	32	39	21	18	53	19	14	10	14	20	33	36	21	26	36	32	18	37	35	39	18
Chr_3:2394134-2394401	16	20	32	27	19	26	38	38	50	52	24	31	22	29	15	16	18	22	26	27	41	40	33	36	16	24	26	22	22	12	16	26	73	26	24	23	17	32	34	62	35	50	36	52	46	34	46	38	44
Chr_3:2423343-2423609	20	4	4	15	12	14	10	16	8	12	10	14	4	8	2	18	16	16	5	11	18	20	12	12	10	6	20	10	28	13	15	20	38	10	0	16	5	3	14	16	8	10	5	22	12	12	5	12	13
Chr_3:2635227-2635479	20	8	14	19	9	6	6	12	25	4	4	10	4	14	6	10	6	10	4	12	6	10	10	9	5	10	10	8	10	12	6	7	21	6	10	8	4	6	13	14	8	14	16	12	10	8	8	16	14
Chr_3:2685814-2686086	70	56	68	64	67	47	32	68	96	78	54	52	61	96	60	57	84	58	47	73	85	94	68	71	46	79	55	68	52	70	40	81	151	34	48	46	33	56	80	94	58	97	62	88	78	64	98	90	63
Chr_3:3024819-3025093	16	18	24	36	11	15	12	20	18	19	23	20	17	32	20	20	15	21	15	16	23	25	21	15	13	11	16	9	9	16	10	12	44	10	14	8	16	8	12	36	29	32	16	8	24	17	43	36	17
Chr_3:3331073-3331341	28	34	32	36	24	19	24	47	24	28	21	20	28	30	14	10	18	40	12	26	31	28	31	28	8	24	13	15	21	6	14	31	35	20	23	26	18	23	52	43	15	28	40	33	36	38	28	44	33
Chr_3:3371340-3371602	14	12	20	18	18	22	16	28	31	31	21	14	30	11	6	17	20	23	19	29	13	23	27	12	11	19	7	16	24	20	26	25	32	11	20	27	15	14	17	24	26	37	24	19	28	38	11	26	29
Chr_3:3460121-3460394	44	32	44	41	43	42	20	54	49	57	42	32	42	54	34	45	52	49	36	65	54	46	47	46	36	46	48	58	35	55	45	54	112	45	28	20	31	63	43	44	34	61	46	53	49	53	50	40	44
Chr_3:3530225-3530487	6	6	4	6	0	4	4	8	12	0	2	4	5	6	2	9	2	4	6	1	2	4	8	8	4	7	6	0	6	4	2	4	8	6	0	2	0	4	2	6	4	6	4	4	4	6	4	5	4
Chr_3:3656198-3656472	81	38	73	70	56	49	35	68	84	96	50	27	32	43	49	42	46	60	46	65	46	81	43	58	42	30	51	55	42	36	35	65	120	47	32	52	60	53	109	81	56	50	56	70	39	66	86	67	41
Chr_3:3707344-3707610	6	2	18	15	21	20	21	20	21	24	10	20	16	18	18	10	23	28	16	26	26	28	25	24	10	12	19	16	31	15	20	28	44	11	22	30	5	22	31	32	24	18	25	17	29	22	14	24	19
Chr_3:3762977-3763250	114	47	75	70	44	52	54	64	103	116	58	54	56	115	46	58	63	58	58	55	62	79	85	74	24	53	44	66	38	68	37	64	141	54	48	71	36	54	100	95	95	122	90	83	76	79	80	88	84
Chr_3:3802981-3803215	30	26	20	20	14	13	10	10	26	37	18	21	10	17	14	11	32	28	34	23	22	24	19	31	14	26	26	22	16	11	11	32	56	18	14	14	10	22	50	41	24	41	20	29	26	20	36	13	17
Chr_3:3828543-3828816	44	44	37	16	24	28	23	68	47	58	16	23	23	28	40	30	26	45	28	23	35	34	41	44	22	37	30	40	32	42	35	26	84	20	21	38	31	34	53	44	27	48	51	60	53	44	39	58	40
Chr_3:3926654-3926922	7	6	10	12	2	18	26	9	16	25	8	12	14	8	14	4	6	8	4	22	24	8	15	12	2	12	12	19	17	4	2	22	26	4	6	9	10	8	16	25	6	12	22	12	19	15	10	24	10
Chr_3:4000486-4000753	35	28	32	29	32	23	22	43	46	46	30	16	32	51	34	24	32	36	26	54	50	65	56	54	24	29	32	36	22	32	22	46	79	30	32	23	40	34	67	49	51	44	40	45	46	58	49	40	37
Chr_3:4047353-4047627	54	30	41	41	36	45	48	68	48	46	24	34	28	48	40	44	35	49	22	43	42	57	36	46	43	16	24	55	44	27	25	62	77	39	20	35	39	31	61	61	58	52	50	42	36	58	51	62	39
Chr_3:4200750-4201021	63	24	50	31	30	60	35	83	71	84	49	40	66	68	42	52	65	45	48	53	45	52	42	39	27	45	36	44	44	37	49	48	93	30	24	34	35	49	51	46	46	51	49	49	80	58	79	64	32
Chr_3:4293314-4293553	0	12	8	2	4	0	2	12	6	4	2	6	1	2	8	4	6	10	8	4	10	6	8	8	4	4	8	3	8	4	6	4	6	6	2	0	4	6	6	13	6	7	12	14	2	20	6	8	6
Chr_3:4336570-4336844	22	24	18	16	14	2	8	15	17	26	7	15	18	20	15	5	25	26	16	22	28	28	14	9	8	17	8	6	17	12	14	5	22	14	11	8	14	10	22	17	10	11	17	14	19	8	18	18	17
Chr_3:4607206-4607467	84	76	61	80	76	82	53	79	111	108	69	44	49	87	65	53	82	75	31	73	57	97	74	63	59	47	47	55	41	71	39	76	191	49	49	49	66	58	89	77	65	66	60	74	72	108	90	73	53
Chr_3:4666848-4667119	9	6	6	6	8	4	0	14	14	2	4	4	8	12	2	11	7	12	6	2	6	8	8	2	6	8	0	13	6	4	10	10	6	4	8	12	8	12	11	13	8	22	16	13	6	20	10	18	10
Chr_3:4737870-4738144	68	38	57	56	32	49	48	78	62	84	60	64	52	88	38	28	50	58	33	46	54	52	48	65	31	46	43	29	47	44	28	50	79	35	28	54	26	45	49	74	52	68	68	81	54	49	80	81	49
Chr_3:4868507-4868765	15	12	6	10	2	18	18	23	19	11	9	6	9	7	9	12	9	17	3	8	9	14	19	8	15	15	9	15	8	6	13	10	27	7	7	9	6	13	19	14	12	28	13	15	14	23	16	11	11
Chr_3:4915255-4915505	16	13	22	21	28	22	16	32	17	32	16	29	10	20	24	24	10	7	24	25	22	23	15	27	30	19	8	31	12	24	20	38	36	22	8	8	15	30	21	27	19	38	26	24	19	43	41	14	24
Chr_3:4969277-4969540	22	24	32	32	24	37	38	43	35	34	20	22	20	27	16	40	35	17	28	35	36	32	30	35	26	31	12	36	40	24	31	39	66	18	5	12	24	30	22	40	34	21	32	40	38	46	42	31	27
Chr_3:5007550-5007823	10	2	4	2	2	2	6	2	2	12	0	2	2	0	8	2	2	2	8	10	12	2	10	0	1	2	0	6	2	6	4	4	3	0	4	2	0	2	6	6	4	4	2	8	2	4	4	5	4
Chr_3:5068635-5068903	38	40	32	36	34	18	10	29	36	38	16	37	32	40	21	24	22	24	16	40	38	52	21	25	11	18	17	8	30	28	7	24	43	20	8	20	4	4	7	10	21	14	0	45	25	16	33	16	9
Chr_3:5109539-5109811	26	6	13	20	10	16	10	16	20	35	22	16	15	34	6	18	24	23	13	12	17	18	20	28	14	8	6	18	18	15	10	12	47	12	12	13	10	20	16	14	27	30	14	21	15	18	14	16	12
Chr_3:5151502-5151753	31	16	23	24	23	29	15	42	39	63	24	16	22	41	24	20	17	28	16	31	21	35	29	28	17	20	30	30	17	21	14	30	69	28	15	12	22	20	32	28	24	17	23	47	21	24	45	24	27
Chr_3:5219513-5219785	12	8	12	6	6	8	6	4	18	17	10	11	8	4	4	14	2	4	6	4	10	20	16	10	6	12	2	7	12	12	12	18	18	7	6	14	12	6	13	10	10	8	25	12	18	16	11	8	12
Chr_3:5501832-5502106	2	3	3	10	6	6	0	4	4	6	6	8	6	14	2	4	4	10	6	4	6	4	6	12	4	2	12	8	4	2	6	8	16	4	4	5	8	4	14	12	8	10	6	4	14	14	8	8	14
Chr_3:5572193-5572458	94	75	44	64	84	60	51	115	80	74	59	62	60	81	73	51	61	85	52	30	91	63	50	72	39	56	49	50	39	52	48	68	125	35	32	29	44	66	93	86	73	76	65	75	79	85	142	93	61
Chr_3:5845928-5846167	68	59	52	85	55	53	59	91	110	114	54	41	48	85	51	48	77	86	52	61	76	76	65	95	40	67	57	78	70	59	37	77	141	51	37	57	57	53	93	63	78	88	50	110	69	91	98	63	58
Chr_3:5984216-5984490	54	32	41	66	47	44	49	90	56	98	42	40	47	51	50	58	64	54	40	39	51	53	62	58	38	22	53	64	48	52	61	58	126	37	41	44	45	56	76	64	72	80	55	56	62	81	68	78	56
Chr_3:6042245-6042516	56	52	38	46	44	54	65	66	56	88	39	30	33	57	45	44	42	69	53	34	38	52	49	57	24	36	31	41	41	39	22	39	118	26	42	36	27	40	100	72	49	49	78	92	93	68	84	57	57
Chr_3:6139635-6139908	111	100	79	77	64	60	70	141	140	115	49	83	66	85	84	70	94	94	67	76	75	87	78	72	46	71	76	68	64	93	47	76	187	86	62	71	80	91	113	127	99	89	81	149	103	113	103	98	95
Chr_3:6236206-6236432	6	4	8	10	8	4	6	6	6	25	6	6	4	8	6	3	14	7	7	20	14	24	10	8	8	4	2	8	10	16	4	12	25	7	5	6	12	10	8	15	11	11	12	8	4	19	8	10	10
Chr_3:6322515-6322774	32	9	32	27	18	12	28	30	32	38	18	25	24	34	13	30	28	46	39	13	37	36	43	30	15	18	20	25	32	23	17	28	51	10	33	33	28	26	33	35	34	37	25	30	31	56	42	36	25
Chr_3:6445366-6445590	9	2	4	2	11	5	7	5	2	8	4	10	6	4	6	0	17	15	14	2	4	7	10	8	4	2	11	6	4	2	4	12	17	10	2	6	10	4	8	8	9	16	7	14	4	15	7	15	2
Chr_3:6493284-6493554	30	12	45	14	1	12	28	22	25	36	22	20	35	2	8	24	0	8	18	30	26	0	12	6	14	32	16	20	34	28	18	8	26	0	36	8	2	36	50	30	23	29	36	33	34	28	41	22	18
Chr_3:6547162-6547429	56	39	59	43	40	41	32	65	56	75	40	38	41	64	26	45	31	66	32	36	39	58	52	38	33	26	24	48	50	36	28	45	95	43	34	48	32	39	42	61	43	50	44	55	42	45	50	72	37
Chr_3:6700808-6701061	0	15	13	0	10	11	0	8	0	0	10	18	0	6	13	0	8	18	10	10	30	8	10	10	2	0	14	13	9	0	17	2	30	6	6	17	2	4	26	13	21	0	10	13	3	0	13	17	10
Chr_3:6950995-6951246	12	4	4	6	12	0	12	13	18	12	5	4	12	10	4	10	17	6	6	6	13	8	6	18	2	6	6	2	0	6	4	16	12	11	10	17	6	15	16	17	11	12	16	15	11	23	18	13	8
Chr_3:7045048-7045301	18	7	19	16	25	18	14	6	21	31	6	9	18	29	8	6	28	22	12	18	22	28	33	22	13	23	12	12	12	18	6	18	49	12	12	8	14	24	22	23	18	26	10	24	29	24	19	30	26
Chr_3:7147673-7147946	63	31	48	69	53	31	57	40	108	72	52	48	52	67	34	34	36	68	35	38	69	60	43	52	27	61	36	30	38	43	34	36	103	47	38	39	54	48	56	57	52	62	57	59	39	98	62	58	40
Chr_3:7178343-7178616	84	56	67	75	59	53	79	126	91	75	42	58	64	46	50	52	53	49	40	68	46	68	71	60	58	65	48	59	43	68	46	81	150	53	38	51	40	50	100	106	72	82	78	78	76	97	100	111	78
Chr_3:7202314-7202587	38	21	22	30	28	19	39	44	46	52	21	40	17	35	36	39	25	31	31	26	40	39	33	22	22	31	16	24	27	34	28	31	74	26	15	37	29	23	44	50	31	40	45	42	33	47	40	66	39
Chr_3:7241987-7242261	28	16	6	24	12	13	19	32	27	13	19	9	14	27	12	4	14	10	15	11	18	14	14	18	6	18	13	14	14	24	8	24	34	14	4	9	8	18	22	15	21	24	28	17	21	31	20	14	15
Chr_3:7267581-7267855	13	6	22	24	10	22	18	12	30	26	17	17	16	26	20	22	15	14	8	16	16	24	14	14	8	9	20	12	8	11	22	22	36	16	14	11	16	18	24	10	15	14	14	20	15	38	43	27	16
Chr_3:7432282-7432554	34	18	0	10	44	14	2	18	20	14	6	8	10	30	2	4	10	10	14	0	25	30	15	16	15	22	12	14	0	16	10	31	36	29	15	24	25	14	16	15	6	18	28	8	19	10	20	34	19
Chr_3:7493696-7493970	8	12	10	9	2	12	7	18	10	12	2	6	20	5	10	4	16	2	3	6	12	6	6	8	8	4	4	4	4	10	12	6	9	8	5	11	2	8	2	6	0	10	0	0	11	14	2	10	6
Chr_3:7526231-7526492	16	16	16	17	10	3	19	12	13	26	14	10	16	12	14	4	18	24	16	17	20	10	14	14	16	20	14	6	15	10	16	11	30	8	10	12	13	10	18	8	12	24	20	8	11	16	26	9	12
Chr_3:7582838-7583095	6	3	21	20	12	8	12	16	6	22	2	16	8	16	10	4	30	16	8	12	26	23	8	12	4	18	9	17	13	5	4	26	23	11	6	14	8	10	23	9	17	26	17	15	22	10	13	9	5
Chr_3:7644749-7645001	30	15	33	20	13	18	22	32	28	39	21	2	14	18	17	10	26	41	17	26	15	26	22	26	12	8	16	14	19	19	20	15	50	20	23	19	18	14	50	25	28	35	23	42	14	34	50	21	9
Chr_3:7759798-7760064	5	4	2	4	0	10	7	8	8	10	6	4	6	6	2	8	6	8	2	5	8	4	6	0	6	4	5	6	4	4	3	10	12	6	0	2	10	6	4	6	6	8	8	6	10	21	9	11	4
Chr_3:7794569-7794836	14	22	33	23	6	8	9	27	20	21	13	23	12	18	16	8	12	24	16	40	6	12	18	6	5	14	0	18	33	14	18	16	24	8	6	7	4	6	12	44	14	57	24	22	22	45	29	46	32
Chr_3:7880623-7880861	27	27	41	22	14	25	13	26	37	32	18	10	20	12	21	8	29	29	17	34	38	26	10	34	12	36	38	15	14	19	12	41	66	18	24	36	23	33	46	26	19	29	34	28	30	34	33	21	30
Chr_3:8008815-8009065	13	19	8	9	12	8	13	14	12	28	5	12	7	13	6	7	18	12	6	16	22	22	12	10	18	11	11	10	6	10	10	18	20	7	10	12	6	15	11	15	6	6	11	8	13	20	14	15	10
Chr_3:8065053-8065327	0	21	24	10	9	12	9	24	2	8	7	16	5	14	5	8	15	11	11	16	12	6	10	8	9	0	16	19	4	6	12	6	31	0	2	12	4	2	4	20	13	18	4	28	14	12	18	8	10
Chr_3:8114023-8114279	28	10	24	8	13	6	12	24	32	24	14	8	12	27	8	18	22	18	19	14	26	14	16	26	12	12	10	14	16	12	13	16	29	19	8	12	18	20	18	13	24	11	24	9	18	12	24	25	21
Chr_3:8320674-8320947	40	38	38	30	21	26	44	42	50	65	28	22	37	39	44	16	28	34	19	22	27	44	32	22	16	20	27	22	14	26	8	10	50	30	32	40	16	33	30	37	36	29	35	33	44	66	53	27	31
Chr_3:8441167-8441440	13	4	12	6	12	14	16	16	26	25	6	14	10	14	4	18	12	20	6	11	22	12	13	5	9	8	9	8	6	7	4	22	25	7	10	8	10	4	15	24	16	10	11	13	16	20	18	14	13
Chr_3:8519630-8519870	13	9	19	12	2	23	9	26	16	17	4	4	6	8	12	6	22	22	10	20	16	22	12	16	5	17	14	18	8	10	8	6	24	6	8	16	8	11	31	25	37	12	14	24	18	16	20	11	11
Chr_3:8606803-8607077	12	2	18	22	12	6	12	17	18	11	15	14	6	16	10	9	14	6	14	8	13	11	17	4	6	10	8	13	10	8	6	21	36	10	8	8	6	8	11	23	15	16	11	11	14	18	15	28	9
Chr_3:8689282-8689556	53	19	52	28	22	22	24	32	40	45	14	18	16	40	19	19	26	27	17	20	36	40	25	18	14	24	28	33	26	24	20	12	57	16	20	20	26	21	32	31	48	50	34	21	25	32	54	23	31
Chr_3:8833812-8834086	119	71	78	46	58	39	60	91	80	112	75	67	61	63	56	48	60	70	30	65	49	65	78	83	24	51	52	54	36	52	63	71	111	44	48	43	67	58	70	94	63	96	69	89	58	68	144	97	82
Chr_3:8911831-8912105	0	9	0	0	6	14	14	22	4	0	14	10	15	11	10	0	16	10	14	0	19	23	14	12	18	0	8	2	0	0	8	12	0	20	9	24	25	6	14	13	12	22	6	24	38	27	32	12	13
Chr_3:8998043-8998311	50	40	52	46	34	42	36	65	52	78	32	18	24	52	27	26	51	61	41	45	44	51	59	60	34	28	34	16	34	38	49	50	89	43	34	40	25	44	60	50	42	62	42	46	53	62	66	33	38
Chr_3:9200103-9200365	103	59	78	95	84	59	60	98	121	102	65	57	50	86	53	58	108	103	74	59	78	123	63	84	38	74	60	87	43	75	39	71	148	68	28	74	53	71	116	75	109	104	81	91	73	108	89	84	68
Chr_3:9277342-9277591	4	0	18	2	0	0	4	4	2	12	4	2	2	0	0	4	2	2	0	0	8	4	8	1	4	2	0	2	2	4	4	0	4	2	2	2	2	0	4	12	4	8	2	4	5	8	2	4	6
Chr_3:9373554-9373813	28	22	26	24	22	12	30	29	38	34	12	17	24	17	23	12	12	16	17	14	22	14	25	24	12	17	25	13	0	14	13	24	46	16	20	14	16	26	36	31	19	16	20	30	28	41	10	21	23
Chr_3:9434245-9434519	20	4	6	12	17	12	18	23	24	18	12	11	10	15	14	14	12	19	8	14	22	10	16	18	15	23	13	16	8	6	14	18	17	12	2	9	10	12	18	25	19	26	10	16	16	26	16	20	13
Chr_3:9458298-9458572	28	24	34	45	43	39	40	65	63	76	25	52	31	64	46	48	44	58	33	58	69	71	51	54	32	38	45	32	39	53	40	82	114	42	26	34	33	43	83	58	57	57	67	37	39	61	54	60	46
Chr_3:9501936-9502210	21	24	30	22	20	27	18	42	19	42	2	16	20	24	25	14	14	19	9	5	10	28	36	12	18	21	21	19	31	20	15	12	43	14	16	15	10	15	30	25	26	35	31	51	39	43	39	27	26
Chr_3:9553626-9553867	65	26	44	37	36	39	35	32	54	73	34	21	30	26	28	34	51	51	33	51	52	73	30	37	26	39	25	35	25	40	35	19	80	28	30	22	29	46	62	42	32	52	50	51	37	47	37	46	33
Chr_3:9579169-9579443	62	47	60	56	39	33	39	74	69	70	41	54	34	70	36	49	37	65	34	31	26	44	57	49	30	38	33	32	33	42	30	28	77	30	42	52	36	36	64	79	57	54	68	52	57	72	76	60	56
Chr_3:9624557-9624831	24	12	16	14	18	5	8	20	16	22	18	16	24	28	18	18	14	24	12	19	15	22	12	30	20	19	22	12	18	8	18	23	54	17	10	16	6	20	19	24	13	37	37	21	17	22	38	26	19
Chr_3:9885783-9886052	50	36	36	22	19	26	36	40	54	52	19	18	26	52	24	35	28	31	19	28	20	33	34	26	14	16	30	25	34	11	12	35	61	19	25	28	48	18	49	47	24	47	58	69	52	48	52	47	34
Chr_3:9962935-9963208	8	15	14	10	16	8	12	22	18	28	4	11	8	12	4	8	14	14	11	11	5	17	4	10	8	11	13	5	7	2	8	8	18	8	10	10	6	14	11	12	9	32	11	11	12	4	17	10	16
Chr_3:10056653-10056888	42	34	42	42	35	42	39	36	77	56	38	24	32	36	42	22	53	72	28	34	43	60	56	48	20	24	39	35	32	27	44	42	104	54	30	34	47	66	88	76	51	76	57	55	45	61	42	47	39
Chr_3:10086884-10087153	79	57	68	64	65	53	51	65	81	95	65	44	62	60	55	33	38	54	34	33	53	64	75	60	46	62	64	44	46	49	52	52	94	35	46	51	59	63	92	69	44	85	45	59	44	72	107	60	61
Chr_3:10148419-10148693	2	14	13	0	2	2	23	2	20	4	14	24	15	0	14	0	27	18	0	16	2	0	17	0	8	0	12	6	13	0	8	0	34	0	0	0	10	9	14	12	14	22	18	12	13	20	10	23	16
Chr_3:10170151-10170425	52	25	47	40	34	26	34	54	48	62	28	39	50	27	22	39	55	40	27	42	63	33	49	42	34	22	19	36	8	39	14	26	70	36	22	12	21	36	48	65	34	41	45	43	35	36	32	43	41
Chr_3:10241467-10241717	22	18	24	14	14	26	12	26	19	13	18	12	24	18	17	8	10	26	12	20	10	27	16	19	15	12	10	11	12	6	10	18	23	10	8	15	16	6	22	22	17	20	26	17	21	22	30	7	6
Chr_3:10268659-10268927	10	6	13	7	10	11	6	24	14	18	8	22	6	14	14	2	20	12	6	6	17	14	8	10	16	10	8	12	8	14	14	14	39	14	4	2	4	8	8	18	14	10	12	5	14	8	19	14	7
Chr_3:10330885-10331145	18	32	25	48	26	28	26	49	40	58	15	34	19	28	27	47	24	41	23	27	43	32	41	34	24	12	17	37	22	21	9	34	62	15	20	21	25	29	30	42	33	44	38	43	48	37	46	47	34
Chr_3:10407754-10407979	16	6	4	4	8	2	3	2	0	9	2	6	5	2	6	4	10	8	6	8	6	9	2	6	6	6	2	6	8	10	6	6	12	6	2	10	2	3	10	8	5	8	8	8	4	6	15	10	4
Chr_3:10446831-10447063	67	36	46	34	38	30	31	55	56	63	44	30	23	44	40	16	50	66	44	54	72	99	41	60	23	46	33	29	26	43	23	30	114	47	36	54	40	50	87	49	45	58	61	75	56	50	36	56	41
Chr_3:10545896-10546170	33	22	24	16	20	10	12	13	17	26	13	23	14	32	4	27	22	17	23	17	31	28	14	33	11	20	8	22	13	6	8	24	36	9	8	6	14	17	23	45	9	23	33	18	14	26	30	31	24
Chr_3:10650173-10650398	2	2	10	8	3	8	0	2	4	8	2	4	6	7	3	1	4	12	4	11	5	6	2	2	0	10	6	6	4	8	6	6	24	9	2	3	2	5	18	10	10	0	10	12	3	8	14	11	1
Chr_3:10737551-10737825	38	13	22	18	4	36	28	22	24	32	12	10	22	20	28	13	27	25	28	16	26	24	20	29	8	29	18	14	31	33	23	34	53	17	12	27	21	8	30	35	26	21	24	33	14	34	35	26	24
Chr_3:10818783-10819057	10	6	14	12	12	10	16	15	8	20	2	14	16	10	2	8	22	16	8	17	16	14	8	12	8	16	6	17	12	12	11	18	25	20	8	12	8	20	16	23	23	14	18	11	6	15	6	13	8
Chr_3:10982113-10982387	25	20	21	22	20	16	24	43	32	36	12	15	29	22	6	20	23	17	20	18	20	23	18	10	16	18	10	24	22	20	10	22	39	14	8	18	12	28	28	26	30	37	23	12	26	33	20	32	28
Chr_3:11009958-11010191	28	20	19	25	30	20	16	36	40	35	20	20	8	38	18	9	34	24	22	31	38	37	27	49	12	18	22	24	29	18	10	26	51	31	14	28	20	13	40	27	40	36	38	35	33	33	38	29	24
Chr_3:11068757-11069029	26	14	13	12	22	6	14	8	64	32	18	16	29	4	16	14	34	38	2	35	8	8	23	4	10	30	16	14	24	10	13	4	72	0	30	18	17	18	26	36	33	32	30	47	58	26	49	26	20
Chr_3:11138770-11139044	8	14	11	8	22	7	14	6	10	8	8	14	3	8	10	4	12	4	10	4	12	14	10	12	10	24	22	15	8	8	6	10	24	4	23	8	5	8	16	10	8	10	14	14	12	20	9	13	10
Chr_3:11224826-11225100	35	32	56	42	19	22	32	62	34	43	24	27	30	35	16	29	27	24	32	21	32	27	29	28	17	18	14	32	23	22	23	35	53	34	18	16	16	36	32	45	51	50	31	28	37	37	36	41	18
Chr_3:11270714-11270979	52	42	28	35	26	28	28	67	48	50	31	20	32	40	24	41	36	40	22	30	44	42	18	26	27	16	22	31	14	38	26	43	88	29	35	18	16	30	43	52	48	54	37	47	53	47	39	43	36
Chr_3:11353215-11353473	26	16	22	22	16	24	25	22	37	38	15	8	10	13	14	13	20	23	16	22	25	41	22	12	14	7	10	8	13	14	14	14	58	15	21	11	18	10	30	13	32	30	24	18	26	26	38	27	24
Chr_3:11394839-11395083	49	39	45	36	16	32	27	41	43	46	16	18	28	41	38	15	44	31	26	37	38	68	38	59	22	28	38	36	50	23	45	36	74	32	32	35	31	50	73	44	25	51	39	54	52	47	63	35	36
Chr_3:11416546-11416779	44	31	31	22	12	35	18	29	31	64	22	12	18	29	22	16	36	41	21	32	43	21	28	38	7	34	34	23	24	23	23	26	85	24	32	26	41	35	50	45	23	36	28	35	31	30	52	29	31
Chr_3:11514930-11515204	4	4	4	12	4	2	3	8	9	6	2	2	4	8	6	2	10	12	6	0	8	6	6	4	7	5	2	2	9	10	4	2	7	2	0	2	2	4	2	4	4	8	8	0	0	8	16	5	4
Chr_3:11673468-11673742	8	6	22	10	2	6	4	16	10	12	2	6	8	14	6	4	8	2	4	0	10	10	16	17	2	5	4	10	12	4	10	8	4	4	6	6	2	26	12	15	8	29	20	10	4	38	9	32	18
Chr_3:11697447-11697721	58	29	49	55	58	39	40	61	55	73	37	36	49	64	60	54	36	44	32	48	41	67	47	56	31	33	54	44	24	40	26	37	129	41	31	48	38	37	66	63	49	94	65	75	58	78	75	76	53
Chr_3:11786529-11786800	8	2	10	5	3	10	8	12	10	6	8	12	2	8	6	4	12	4	0	8	16	6	10	10	12	2	10	8	6	2	10	14	21	2	2	5	7	2	4	10	5	6	8	6	4	8	14	6	6
Chr_3:11898747-11899018	83	56	71	78	58	59	55	112	122	110	38	68	64	77	65	67	70	73	50	66	75	66	70	66	60	44	61	52	41	54	23	54	149	40	36	50	42	66	66	80	81	75	76	94	67	80	107	109	64
Chr_3:11953882-11954149	108	61	106	80	71	65	100	91	85	137	78	59	64	59	60	74	85	69	43	70	70	62	85	78	43	52	75	71	66	80	51	78	145	54	42	75	48	61	106	79	65	70	91	91	58	82	134	76	48
Chr_3:12153192-12153450	69	61	81	66	65	49	89	91	118	124	62	65	55	65	40	79	66	90	45	70	64	74	88	74	43	69	44	55	50	57	35	65	161	63	12	31	65	62	80	102	71	87	80	115	76	81	115	105	60
Chr_3:12180613-12180887	2	10	2	4	4	7	8	2	4	4	6	0	2	6	10	2	7	0	3	4	8	4	0	6	7	8	3	2	5	4	7	15	11	4	4	8	8	4	6	8	8	10	4	14	10	8	2	10	2
Chr_3:12234725-12234978	24	17	26	12	14	10	14	22	26	38	8	19	16	31	16	10	27	30	24	14	17	19	22	32	5	12	5	12	12	22	16	14	23	20	12	10	15	11	20	31	10	31	25	29	31	19	30	31	32
Chr_3:12265436-12265710	13	11	22	10	19	4	13	15	8	16	14	22	26	16	4	13	17	9	18	24	29	21	7	14	18	20	8	26	11	12	20	36	29	15	2	6	9	12	16	25	23	12	16	34	21	22	20	28	25
Chr_3:12322686-12322955	8	12	12	6	8	15	8	16	10	22	4	6	8	14	6	4	8	8	2	8	12	20	8	6	8	6	8	7	10	16	6	12	26	7	4	14	10	8	8	28	16	12	14	19	18	22	18	24	20
Chr_3:12408311-12408548	15	6	3	16	2	10	3	12	11	7	6	4	4	5	8	4	5	8	4	6	12	15	8	5	5	2	6	6	9	4	8	12	9	4	1	8	3	5	11	12	5	4	3	8	5	14	17	1	8
Chr_3:12438010-12438263	28	10	32	23	20	10	20	26	11	34	22	14	12	20	17	15	20	27	20	27	14	22	28	24	12	16	11	23	14	17	10	26	58	20	14	15	16	10	6	3	24	4	5	6	7	15	56	20	14
Chr_3:12589571-12589844	162	107	166	161	132	116	110	175	249	200	92	119	121	147	98	115	134	158	118	86	132	130	145	115	90	105	80	94	106	102	96	121	316	87	94	68	108	128	154	204	162	190	161	194	191	218	246	181	119
Chr_3:12667044-12667318	32	26	31	22	29	26	22	28	44	36	20	38	25	45	32	26	34	28	13	30	25	40	53	30	14	22	20	36	22	19	25	35	71	29	14	29	24	31	36	36	34	40	27	46	17	37	24	22	27
Chr_3:12695369-12695643	52	32	35	30	26	25	31	34	44	52	14	25	20	34	22	22	24	15	30	28	18	34	42	23	32	34	20	31	28	32	26	40	49	18	29	23	28	18	42	35	25	36	32	45	29	38	50	60	32
Chr_3:12841997-12842246	63	40	63	48	50	28	66	63	57	89	29	54	34	73	41	47	47	72	50	42	62	62	48	45	40	37	24	34	33	42	37	40	125	51	28	42	30	52	82	68	58	67	64	40	34	60	66	46	50
Chr_3:12929099-12929373	11	8	4	6	2	3	4	19	11	9	4	5	4	9	3	19	7	7	10	5	11	7	9	12	5	4	10	2	8	5	5	9	7	7	3	2	6	6	12	5	1	9	11	2	0	7	0	5	9
Chr_3:13046528-13046797	30	20	26	40	26	34	28	55	25	45	44	30	24	48	18	27	21	35	16	27	34	29	22	38	28	24	32	27	28	20	20	27	66	32	40	23	32	20	52	60	30	77	50	55	56	53	46	75	41
Chr_3:13070493-13070760	2	0	6	2	4	10	0	8	6	8	4	2	0	3	4	10	11	8	2	4	7	4	6	0	2	0	8	10	6	4	0	3	10	4	0	0	0	8	6	14	12	20	6	8	8	12	8	4	7
Chr_4:12521-12795	75	32	40	114	44	49	29	88	62	108	41	34	22	76	42	48	45	60	54	104	92	106	55	54	42	51	23	39	28	79	42	40	159	27	23	25	25	44	40	22	8	32	54	46	35	44	22	39	12
Chr_4:140052-140320	10	0	2	6	12	2	12	32	10	26	8	6	10	8	12	8	18	16	4	10	16	22	18	14	14	8	9	10	12	12	8	20	18	5	22	9	6	8	24	23	15	8	11	26	20	29	16	23	22
Chr_4:187382-187628	16	13	11	9	7	3	12	7	12	8	6	10	4	11	15	5	21	10	11	19	23	24	15	19	12	11	8	7	10	7	10	16	22	8	8	6	4	4	10	19	17	11	8	20	12	9	13	17	5
Chr_4:325360-325621	61	37	41	24	29	42	26	72	62	67	24	26	27	36	43	44	20	45	25	14	33	49	28	45	24	33	22	33	22	36	20	46	82	36	28	34	20	22	53	47	27	44	49	57	63	53	70	68	43
Chr_4:356833-357096	18	13	20	16	4	10	14	22	14	10	15	15	24	24	16	16	8	10	7	9	9	20	14	14	10	20	2	13	11	22	2	26	24	16	8	15	14	12	10	16	16	20	18	19	21	12	24	17	9
Chr_4:383957-384189	78	67	60	53	68	61	58	52	88	113	48	42	33	58	68	42	71	100	66	68	89	104	66	64	23	64	49	37	44	51	32	56	153	35	33	66	41	30	72	46	60	71	72	70	72	71	74	63	43
Chr_4:432328-432600	65	59	54	47	50	30	53	76	87	92	58	30	32	31	34	62	50	59	44	51	49	70	48	63	24	44	51	51	52	40	33	56	104	23	49	36	55	50	66	58	59	46	54	63	37	42	82	43	43
Chr_4:471476-471742	14	2	24	14	6	15	16	18	28	32	22	10	8	6	14	12	10	10	18	7	6	9	24	7	15	6	14	20	12	8	9	14	36	12	10	12	13	8	18	23	21	24	11	16	12	20	18	18	12
Chr_4:499533-499771	14	8	10	18	8	9	19	20	19	30	7	12	10	13	7	10	12	10	10	10	12	24	12	6	10	5	4	12	6	5	12	14	28	8	4	7	6	3	6	18	18	28	21	18	16	22	28	28	14
Chr_4:556292-556566	30	24	14	10	17	10	23	14	16	16	16	16	18	24	6	20	16	12	20	8	16	26	20	24	16	17	24	10	6	16	20	36	27	6	12	14	14	21	25	33	17	26	14	22	14	19	21	24	14
Chr_4:607999-608268	1	0	0	0	0	2	2	4	0	0	0	2	2	2	0	0	0	0	0	1	0	0	2	0	0	2	0	0	0	0	0	0	0	2	3	1	0	0	4	2	2	2	2	2	0	0	0	2	2
Chr_4:705011-705280	35	18	28	27	36	34	30	16	56	36	18	21	28	34	38	22	49	29	24	21	12	14	36	42	22	18	44	38	39	17	36	33	69	32	31	28	35	31	73	37	43	43	39	53	64	46	37	54	54
Chr_4:805577-805851	20	18	14	38	26	32	14	30	36	21	24	23	32	19	8	12	24	25	14	18	18	26	10	18	11	19	8	28	16	5	13	31	33	29	12	6	27	16	32	29	25	13	38	42	35	28	45	27	15
Chr_4:848168-848440	34	16	28	33	26	30	40	35	36	36	30	20	21	15	19	26	26	22	11	25	20	34	36	22	16	22	26	20	21	33	23	31	68	19	6	18	6	18	18	48	38	52	33	40	33	34	46	35	40
Chr_4:872159-872409	155	153	173	193	131	137	158	195	211	218	106	90	86	115	125	126	154	240	172	137	166	217	186	182	112	139	89	127	146	154	110	171	385	99	113	160	140	191	239	240	138	220	208	253	201	163	210	166	160
Chr_4:913048-913292	10	10	10	16	10	2	6	22	12	27	16	11	4	6	6	18	8	8	10	14	23	10	12	15	9	12	10	10	8	16	4	10	27	16	12	9	4	8	14	10	10	16	12	10	8	17	18	18	5
Chr_4:994659-994903	2	2	7	6	2	6	10	4	6	4	4	8	6	11	2	0	4	8	4	2	6	13	0	8	2	10	2	2	2	2	2	10	10	6	10	22	4	4	8	34	2	6	46	5	0	25	32	30	27
Chr_4:1148877-1149103	15	16	8	8	7	7	2	5	9	10	8	6	4	9	8	5	21	10	16	13	12	10	16	16	2	10	9	8	7	6	10	14	11	13	4	13	14	9	9	17	5	10	9	18	11	4	9	5	5
Chr_4:1230308-1230582	36	37	41	22	32	39	30	59	41	47	25	28	8	49	18	25	28	35	28	32	46	40	28	28	31	29	26	26	16	18	41	26	73	26	11	40	22	27	32	49	27	56	47	40	29	37	37	38	27
Chr_4:1263148-1263419	22	22	17	15	26	26	35	23	25	30	24	12	25	17	26	22	36	41	26	11	16	29	29	22	14	20	19	25	29	26	16	16	42	21	26	15	25	34	32	12	34	27	14	43	29	28	35	28	9
Chr_4:1327827-1328101	24	16	20	20	11	16	25	33	25	30	28	16	6	32	12	24	26	6	8	22	19	21	18	16	16	16	18	23	6	14	20	24	46	13	16	22	20	18	19	24	22	26	26	36	22	43	27	37	31
Chr_4:1591203-1591477	10	6	18	25	12	14	14	12	16	18	24	18	18	31	14	8	30	18	28	30	30	16	16	14	22	20	10	25	16	26	20	19	41	19	11	8	18	18	14	26	10	26	18	18	20	14	14	28	13
Chr_4:1611643-1611917	16	6	2	10	6	8	7	4	10	4	0	2	6	12	4	8	4	4	2	7	5	2	2	4	0	0	0	2	6	0	8	8	12	0	0	6	2	6	10	0	3	2	10	2	2	2	4	4	6
Chr_4:1676889-1677163	29	24	34	28	19	32	28	55	37	32	25	14	21	63	21	20	36	36	28	11	39	30	27	28	23	39	20	22	27	21	9	29	56	24	18	34	21	10	61	45	33	57	41	30	42	49	54	38	38
Chr_4:1852416-1852667	18	22	12	13	28	7	8	14	33	8	14	6	21	13	10	15	12	15	9	16	13	15	22	6	6	3	11	2	8	14	4	9	20	10	7	10	12	12	21	15	18	11	11	31	26	20	28	25	11
Chr_4:2021136-2021403	31	15	30	37	24	24	25	41	45	44	18	28	21	21	16	43	34	35	17	30	34	27	34	25	25	36	16	33	24	19	31	32	56	18	10	24	23	28	36	48	40	52	35	38	34	32	29	50	33
Chr_4:2919677-2919951	28	12	38	41	19	39	21	56	30	46	37	16	38	34	22	24	34	38	24	39	29	29	18	42	26	32	36	26	24	22	26	39	78	26	23	33	36	27	39	35	44	39	51	48	12	46	41	40	30
Chr_4:3518594-3518868	51	39	44	37	40	32	42	35	44	30	35	38	26	51	20	25	32	54	44	27	34	42	40	51	21	22	31	40	22	26	28	36	88	43	34	31	37	50	60	49	73	47	61	55	33	64	41	61	47
Chr_4:3684075-3684344	12	6	14	20	16	17	18	12	37	32	10	10	6	29	8	6	11	14	10	13	11	10	19	20	20	8	11	6	4	12	18	18	25	8	14	10	10	10	24	9	4	30	14	2	10	26	20	17	21
Chr_4:3741587-3741857	18	10	16	7	4	9	14	8	18	10	13	12	4	22	10	22	13	10	6	18	14	10	16	9	8	14	16	10	10	4	12	6	22	2	10	10	8	8	8	10	22	10	10	17	13	18	18	14	19
Chr_4:3808014-3808288	13	14	27	33	18	14	32	27	22	30	8	24	22	16	8	16	9	16	14	14	20	14	12	26	8	17	14	24	11	10	10	8	33	12	9	11	12	10	28	34	19	14	23	28	13	15	32	23	20
Chr_4:3874883-3875142	44	23	24	32	22	37	4	36	42	50	15	35	28	20	27	22	32	33	27	28	33	44	24	36	17	32	34	22	37	36	14	46	47	13	29	32	26	14	34	49	40	46	47	51	32	43	52	47	30
Chr_4:4046789-4047013	48	41	18	18	40	32	12	25	45	48	12	10	6	14	14	10	50	36	35	33	24	32	68	29	13	10	24	20	46	31	39	25	77	21	26	27	14	34	65	86	66	79	58	79	58	61	66	39	43
Chr_4:4070744-4070977	8	12	18	11	2	14	10	5	10	8	10	6	5	10	2	6	8	12	8	10	8	10	9	10	8	10	14	4	10	14	6	6	27	0	12	11	8	5	6	3	9	12	4	7	12	8	14	3	2
Chr_4:4542166-4542440	87	32	72	68	60	54	28	63	87	81	53	34	61	63	48	37	54	52	46	53	42	49	42	71	26	37	36	38	46	41	36	48	133	55	29	56	38	43	72	73	55	53	61	67	64	60	84	88	61
Chr_4:4598433-4598707	10	10	10	4	4	6	3	2	8	10	4	8	10	4	4	4	8	2	2	6	2	10	6	2	6	4	6	4	8	4	9	8	18	4	6	0	0	10	8	10	6	8	4	6	7	11	8	8	14
Chr_4:4635023-4635297	50	22	30	26	44	42	36	43	32	57	44	48	44	47	21	36	46	51	28	31	54	50	44	38	28	24	48	40	31	27	26	59	89	40	24	23	27	33	35	44	48	54	49	56	46	58	43	59	46
Chr_4:4671246-4671520	51	42	71	53	44	46	55	115	81	90	60	53	53	82	42	46	47	93	50	71	75	74	58	57	52	54	49	71	35	66	30	52	125	26	47	54	67	78	99	95	78	105	121	145	105	107	118	163	96
Chr_4:4839907-4840181	22	4	16	11	14	4	8	11	25	16	6	12	5	8	8	4	18	6	9	13	14	18	6	4	6	14	8	12	7	11	10	13	31	4	4	11	7	6	6	22	18	20	7	19	10	14	20	18	11
Chr_4:4927243-4927508	2	16	4	0	6	0	10	2	12	4	8	4	9	6	4	0	4	3	8	10	14	6	10	4	0	4	4	8	0	8	6	6	13	2	5	7	6	8	6	8	6	10	4	9	10	5	6	5	6
Chr_4:5021395-5021662	46	48	43	33	23	40	32	43	51	39	20	28	28	44	18	16	44	39	31	45	43	36	23	29	22	45	24	27	27	25	35	46	44	21	24	29	26	36	34	38	28	36	51	62	43	59	52	65	25
Chr_4:5082517-5082759	21	16	16	14	20	14	18	25	32	14	22	6	11	23	12	13	20	21	18	7	26	30	18	19	8	8	16	20	12	12	14	13	56	13	14	17	28	14	17	15	19	39	34	17	17	13	26	24	6
Chr_4:5278189-5278425	50	31	36	32	28	28	22	34	55	64	31	18	30	39	27	27	23	53	27	12	39	36	46	32	29	24	21	42	30	32	22	48	85	23	23	26	30	36	47	51	26	52	34	39	32	50	63	27	27
Chr_4:5365752-5366026	10	2	6	6	6	1	4	4	4	9	0	2	0	8	7	8	0	6	4	8	4	4	0	0	2	4	2	4	0	4	4	6	5	6	6	2	2	0	12	2	2	4	4	2	0	6	4	10	4
Chr_4:5485014-5485263	18	13	21	20	14	10	27	27	14	25	13	16	12	30	18	12	18	18	11	18	16	15	20	10	6	2	8	17	13	18	13	17	44	7	13	0	4	0	0	36	8	12	33	15	16	10	5	7	9
Chr_4:5508254-5508482	14	16	8	10	4	10	9	5	24	14	16	10	16	14	6	4	16	16	18	22	12	30	19	12	9	9	17	11	8	16	15	18	30	10	15	20	20	22	11	31	12	21	18	24	13	16	14	19	20
Chr_4:5741352-5741615	4	4	8	7	16	0	6	4	21	14	2	5	13	2	7	6	16	11	5	5	1	4	8	8	2	4	2	9	4	7	17	4	23	4	12	11	6	8	7	19	15	12	11	14	14	28	16	15	14
Chr_4:5791236-5791510	37	22	34	28	30	28	32	43	34	34	28	26	27	50	24	32	34	34	22	22	35	37	18	34	24	14	45	26	28	38	26	30	69	30	20	20	28	25	33	44	56	36	42	57	36	55	44	48	48
Chr_4:5845561-5845834	4	4	2	6	6	8	1	2	2	0	6	8	14	8	7	2	12	2	2	4	4	8	2	6	2	6	6	9	5	3	0	3	8	6	8	4	8	8	3	12	13	4	6	5	10	10	10	12	12
Chr_4:5881270-5881542	19	22	15	18	18	14	17	25	24	28	12	5	6	23	12	4	8	17	11	10	11	11	21	12	20	20	11	21	17	20	8	23	33	2	13	10	2	14	10	21	11	26	23	33	29	21	29	6	14
Chr_4:5985452-5985703	12	8	14	10	8	5	8	6	12	16	10	16	0	18	6	16	12	17	12	8	19	18	16	10	17	10	3	12	8	12	10	6	34	6	8	4	0	15	10	8	4	16	12	18	19	20	10	16	14
Chr_4:6230432-6230661	18	14	10	15	18	23	6	14	16	20	8	5	8	12	14	6	12	20	11	15	14	20	10	10	4	3	2	11	5	14	10	4	29	12	7	8	8	28	16	21	14	12	16	11	10	29	19	4	8
Chr_4:6449278-6449510	16	6	8	4	2	6	2	5	16	14	3	8	10	4	2	8	16	14	2	5	14	22	10	1	8	6	10	4	10	10	4	12	9	8	6	3	6	9	12	10	19	13	12	3	7	10	8	8	8
Chr_4:6469872-6470112	17	0	12	18	2	15	22	21	11	14	8	11	9	16	12	8	4	18	13	18	18	14	16	13	14	20	15	17	14	6	10	24	27	14	10	16	7	17	14	17	15	28	16	9	18	9	20	20	13
Chr_4:6568478-6568752	18	19	23	28	14	9	23	30	46	37	19	44	10	54	25	20	10	31	29	35	21	27	25	16	12	8	19	15	11	11	26	9	56	19	21	18	18	29	31	26	33	42	34	31	26	13	24	28	27
Chr_4:6643177-6643431	26	24	22	30	21	24	27	28	36	30	24	34	24	38	18	17	23	44	10	26	26	34	30	32	12	27	22	39	22	28	16	32	58	27	29	30	32	32	46	40	48	36	46	28	33	36	21	30	20
Chr_4:6664984-6665258	51	20	47	29	30	24	33	50	30	65	28	30	28	46	34	22	23	31	20	27	40	52	44	38	14	20	26	27	25	31	24	44	74	23	18	35	44	46	44	56	44	51	54	61	44	28	54	44	37
Chr_4:6719466-6719733	28	40	28	24	24	33	19	30	30	38	16	20	28	14	18	36	20	50	26	24	26	30	33	22	20	22	24	30	21	24	15	28	63	20	20	16	30	32	26	27	43	45	33	38	19	36	40	32	22
Chr_4:6804267-6804539	34	12	22	20	18	20	12	37	28	29	24	16	22	12	7	7	16	16	22	6	10	14	12	20	16	11	18	12	12	10	6	25	37	12	12	9	14	12	14	20	10	16	13	18	18	35	21	31	17
Chr_4:6910431-6910705	25	27	14	23	36	17	14	44	17	26	32	31	16	27	16	21	15	20	27	16	33	18	4	42	16	24	8	34	13	32	19	43	49	11	12	10	12	21	21	32	21	36	31	40	26	21	48	47	20
Chr_4:7146833-7147107	12	12	26	16	8	16	6	30	23	23	20	10	14	32	8	20	20	15	14	20	36	38	24	18	30	19	16	26	20	24	10	30	44	22	7	20	25	20	18	56	42	30	29	38	24	31	31	41	13
Chr_4:7198882-7199125	10	20	29	19	26	14	30	17	25	36	14	17	13	17	15	18	31	28	8	34	24	29	28	36	13	27	4	18	14	26	16	32	48	16	11	21	18	20	19	16	14	47	36	19	29	31	25	23	12
Chr_4:7285048-7285288	50	21	53	30	16	30	16	24	43	34	29	29	27	36	28	20	18	52	21	30	35	46	37	27	10	32	19	10	23	36	20	24	68	45	28	18	11	32	57	24	32	38	51	29	30	48	31	25	20
Chr_4:7324696-7324969	22	18	18	24	18	36	24	44	22	36	19	32	12	28	22	30	9	22	16	12	14	20	13	24	18	24	11	14	8	19	16	24	35	24	14	16	16	16	18	48	12	34	21	30	15	35	20	29	28
Chr_4:7384179-7384448	92	58	106	77	68	89	82	109	120	133	83	80	78	104	79	57	67	125	68	64	77	108	98	78	58	88	77	79	82	61	68	116	195	70	69	80	69	106	153	142	76	120	85	114	67	129	126	111	63
Chr_4:7689567-7689791	15	18	12	30	20	13	6	18	12	10	10	4	14	18	13	7	22	16	14	18	13	14	12	24	7	13	4	8	14	14	6	22	27	14	12	16	16	15	22	11	16	27	26	28	20	29	17	10	6
Chr_4:7737703-7737941	28	26	24	25	19	19	16	30	22	40	10	8	25	13	16	16	18	35	23	30	42	37	30	40	14	20	10	14	28	16	25	34	66	28	14	27	33	32	45	38	44	41	42	41	28	38	46	22	26
Chr_4:7825101-7825326	5	10	12	4	2	4	2	6	8	14	6	6	2	8	6	4	12	12	4	7	11	6	16	7	6	6	10	10	2	3	6	10	18	6	6	12	10	6	11	4	4	5	11	9	8	13	6	7	4
Chr_4:7892961-7893232	24	14	18	20	8	19	6	22	28	22	13	22	15	22	12	12	22	22	12	26	43	22	8	4	10	6	14	10	6	12	18	17	32	9	9	14	6	24	16	31	14	18	19	20	35	20	30	23	15
Chr_4:8165223-8165466	31	31	48	50	36	47	48	61	66	62	23	32	40	40	53	28	38	79	34	67	64	42	50	56	39	49	32	40	54	48	25	49	73	31	40	21	48	48	71	42	45	49	42	38	57	50	93	90	24
Chr_4:8420840-8421114	28	12	23	28	21	20	32	49	20	16	22	14	12	20	20	14	22	24	30	26	20	20	30	26	5	14	10	10	34	20	6	12	39	12	19	24	18	26	19	35	25	28	24	18	19	24	26	27	32
Chr_4:8476348-8476615	97	54	58	66	52	53	50	57	72	92	64	53	50	79	61	43	78	94	38	58	76	78	83	59	49	63	40	59	51	48	20	69	119	55	51	38	47	75	79	66	62	72	78	64	63	70	98	97	54
Chr_4:8533104-8533378	32	14	28	22	26	18	34	35	32	30	16	34	11	42	28	16	30	26	20	24	22	42	21	24	24	18	16	18	24	32	24	17	47	16	6	0	8	12	13	22	40	14	26	38	30	26	8	27	12
Chr_4:8666505-8666731	0	0	0	0	4	0	0	2	2	0	0	0	0	2	1	0	0	0	0	6	6	0	6	2	2	0	2	2	0	0	2	0	2	0	0	2	4	0	2	2	1	0	5	0	0	0	0	0	0
Chr_4:8806866-8807139	30	24	20	24	24	17	26	29	36	36	16	12	21	30	24	11	23	22	18	20	34	22	27	21	15	11	10	27	12	17	21	18	30	10	12	20	11	8	15	21	19	24	24	23	20	18	22	20	16
Chr_4:8836555-8836814	0	0	0	0	0	0	0	0	0	0	0	0	0	0	0	0	0	0	0	0	0	0	0	0	0	0	0	0	0	0	0	0	0	0	0	0	0	0	0	0	0	0	0	0	0	0	0	0	0
Chr_4:8895188-8895462	4	2	2	0	4	4	2	4	4	4	0	8	6	4	0	6	4	2	4	4	6	9	6	2	0	6	0	6	14	2	2	4	6	1	2	4	2	2	4	6	0	3	2	2	4	4	2	8	6
Chr_4:8923230-8923504	85	62	82	44	50	54	21	67	68	82	59	47	45	70	56	56	44	63	40	48	54	76	76	57	28	35	23	31	39	28	35	37	138	45	34	28	46	19	63	47	41	72	57	77	46	41	86	88	61
Chr_4:8994711-8994979	28	18	20	28	18	27	22	36	43	28	15	12	24	27	20	38	40	47	19	26	54	46	12	28	34	26	34	28	17	24	37	28	84	23	18	30	43	24	46	47	34	42	50	42	32	55	36	46	36
Chr_4:9047078-9047331	40	27	27	38	35	23	20	42	53	79	43	52	6	47	23	16	34	69	18	26	57	52	28	30	15	37	35	33	23	32	10	34	83	27	25	25	4	41	45	40	43	2	0	22	49	2	30	1	21
Chr_4:9271572-9271823	25	8	16	18	12	18	18	12	12	10	6	15	4	12	7	14	10	26	14	8	15	21	14	24	14	15	5	10	16	8	12	10	39	10	2	13	10	20	21	14	10	24	24	19	12	14	25	18	22
Chr_4:9655390-9655648	16	26	26	32	5	22	22	50	43	37	10	18	26	12	22	24	22	34	27	27	22	26	21	26	24	22	8	21	12	18	14	21	51	8	7	8	10	21	27	2	23	50	43	18	25	45	32	46	2
Chr_4:9825583-9825853	30	20	34	35	21	23	22	52	42	27	24	21	20	36	24	26	16	40	28	33	33	43	36	27	20	22	21	42	37	30	17	38	47	23	20	26	40	36	32	37	30	28	32	25	27	40	40	46	23
Chr_4:9910723-9910952	20	20	15	14	22	8	8	15	26	40	13	4	6	10	8	8	11	18	10	20	12	18	26	23	12	9	4	9	10	14	4	16	41	10	10	31	16	17	26	33	24	8	24	41	23	8	46	12	12
Chr_4:10031434-10031689	118	63	87	65	52	56	67	83	128	122	62	66	63	70	55	44	83	99	64	72	71	104	71	84	59	62	62	49	45	58	38	65	198	68	30	52	57	93	113	73	70	138	65	94	74	105	110	73	86
Chr_4:10108808-10109070	22	23	32	24	16	26	20	25	32	34	10	14	10	24	20	12	27	25	20	16	16	21	35	12	18	23	22	10	20	28	15	19	42	18	34	14	13	17	44	29	29	28	31	21	28	26	15	32	25
Chr_4:10140254-10140528	28	30	34	24	20	16	22	30	50	40	22	23	26	48	21	23	30	26	19	32	20	20	26	30	10	10	6	30	13	17	12	18	48	28	22	24	14	14	29	28	31	48	18	30	36	32	48	36	22
Chr_4:10184250-10184524	78	46	70	56	66	48	53	70	74	72	42	47	57	86	58	50	57	57	34	43	52	81	60	54	34	38	37	34	48	47	40	57	100	41	41	39	39	56	63	96	58	72	68	65	82	77	103	69	62
Chr_4:10230484-10230757	48	31	37	44	40	37	63	81	54	65	28	49	46	61	55	50	57	57	39	49	50	46	44	40	41	52	46	66	44	42	42	58	120	40	35	28	39	35	32	61	74	58	78	76	71	64	65	64	37
Chr_4:10331197-10331436	4	10	18	16	12	16	12	14	18	18	12	12	8	22	6	8	20	9	6	8	14	14	8	10	8	6	4	12	2	8	4	14	30	13	10	18	16	9	8	18	14	13	10	20	16	12	8	15	10
Chr_4:10386129-10386401	6	14	12	14	11	2	10	8	16	12	2	16	0	11	10	5	2	5	13	8	22	12	11	0	24	13	4	18	12	2	11	16	4	12	5	12	3	6	24	14	23	18	11	19	8	14	14	23	12
Chr_4:10421204-10421428	15	4	14	14	14	12	6	12	16	26	14	13	7	14	10	13	30	18	15	16	19	9	5	14	10	13	10	16	15	12	8	22	32	13	16	18	15	15	19	14	20	35	25	20	30	16	8	10	17
Chr_4:10449933-10450202	18	10	16	15	18	18	15	14	18	12	6	14	9	7	16	8	12	7	14	28	8	14	9	18	6	9	4	6	6	14	7	12	29	11	4	4	12	12	18	6	7	15	6	5	11	6	12	14	4
Chr_4:10575056-10575325	30	34	43	42	24	38	33	42	58	63	36	26	31	37	26	29	35	44	31	40	35	50	40	35	31	30	29	29	28	26	24	37	62	33	23	12	15	48	49	32	22	30	37	56	23	32	32	31	29
Chr_4:10724487-10724750	6	4	10	17	5	8	4	8	9	10	4	2	8	4	4	6	6	4	2	15	6	14	2	6	6	3	8	14	4	6	10	8	21	6	10	6	2	5	6	8	8	10	6	8	8	6	8	14	5
Chr_4:10775474-10775741	44	36	43	58	40	41	49	82	79	67	49	22	39	69	42	45	28	52	36	26	53	30	34	47	30	26	35	45	34	39	16	23	83	28	16	25	17	37	35	44	47	40	37	50	49	63	63	49	34
Chr_4:10813430-10813704	63	54	39	42	26	47	52	63	71	63	40	32	35	40	26	62	36	43	41	31	32	58	43	29	30	33	28	46	24	31	29	60	71	36	28	36	38	39	39	55	48	48	66	55	62	76	58	61	44
Chr_4:11030366-11030609	10	6	17	10	8	6	8	8	10	24	6	8	0	12	8	10	13	21	11	15	5	20	16	11	6	12	6	4	11	6	0	11	29	0	6	5	16	4	18	18	11	14	4	14	19	13	24	10	12
Chr_4:11102668-11102937	81	64	81	64	77	45	64	111	70	87	78	55	54	75	44	54	70	57	57	73	70	61	57	62	47	44	24	71	75	67	62	70	131	41	30	47	49	40	80	66	57	82	63	78	67	92	76	85	70
Chr_4:11169174-11169443	16	18	42	36	18	30	27	35	41	50	14	32	24	31	16	25	34	16	12	23	24	23	29	38	13	20	24	26	23	27	11	26	52	28	18	20	22	25	39	22	32	36	40	30	45	30	40	38	35
Chr_4:11253540-11253765	8	10	5	6	15	6	0	4	6	6	6	2	4	6	2	6	10	10	0	2	6	4	2	6	4	9	3	0	11	0	4	6	12	6	6	6	4	4	10	6	11	9	5	16	7	4	8	4	4
Chr_4:11348223-11348455	2	1	2	0	4	0	4	2	2	0	2	2	0	6	0	2	6	0	4	6	2	2	2	2	2	2	2	2	0	2	0	0	2	4	4	2	2	0	0	1	6	2	0	18	25	0	6	0	2
Chr_4:11400757-11401030	4	4	4	4	3	4	4	5	12	8	6	7	10	2	2	5	6	10	4	4	8	4	5	11	6	4	4	2	6	4	4	7	16	3	2	2	11	4	10	3	3	4	9	9	4	16	12	6	6
Chr_4:11465865-11466102	23	8	18	24	14	14	18	18	15	26	14	22	16	10	13	10	19	22	14	12	16	16	14	20	6	13	12	20	6	18	8	18	36	10	8	7	7	15	22	13	16	17	12	10	12	19	28	21	12
Chr_4:11513319-11513592	5	0	6	6	2	4	1	6	3	4	2	1	3	3	3	2	0	4	3	0	8	5	2	0	2	3	1	0	2	3	1	4	0	3	0	3	4	3	2	3	0	9	0	3	9	4	9	7	6
Chr_4:11664885-11665144	24	8	18	17	17	17	7	28	25	17	10	6	19	14	6	27	19	26	8	19	24	28	14	8	12	6	10	30	8	18	19	28	48	11	20	10	11	20	22	32	6	20	18	22	20	26	28	6	26
Chr_4:11729730-11729983	115	66	82	66	80	87	53	82	133	119	54	61	56	61	62	55	59	90	64	75	66	76	75	54	28	50	57	59	55	42	57	64	163	40	50	68	72	59	122	99	81	99	70	101	77	88	115	68	53
Chr_4:11756075-11756349	47	24	44	80	39	40	42	55	50	57	56	42	41	64	44	42	54	60	34	42	71	50	52	56	40	49	38	32	38	44	45	67	111	28	0	26	8	22	24	33	33	18	39	63	48	36	14	31	27
Chr_4:11784429-11784703	15	15	32	24	23	23	6	33	24	22	18	16	12	16	14	14	20	24	6	14	30	22	11	10	9	18	12	19	18	20	18	19	62	24	8	10	15	15	28	52	28	16	40	12	18	23	26	22	18
Chr_4:11833867-11834122	87	54	60	48	53	46	58	59	52	88	26	46	59	56	63	52	69	36	40	52	63	72	34	64	34	34	34	55	36	54	34	56	104	48	26	50	60	47	56	68	54	76	55	61	77	77	69	71	51
Chr_4:11910017-11910260	0	0	4	0	7	0	6	0	22	4	0	10	12	10	6	0	0	8	6	2	10	0	10	0	6	4	0	7	7	0	4	8	0	18	9	0	0	16	17	17	10	12	8	12	12	8	16	10	17
Chr_4:11971284-11971549	14	12	12	8	10	4	11	23	10	11	14	16	12	11	5	8	17	21	9	14	16	14	10	8	9	5	10	18	14	10	13	4	39	3	7	8	12	19	6	16	6	30	17	21	12	15	29	19	10
Chr_4:12088010-12088284	37	20	38	29	30	30	50	56	34	69	40	24	22	47	29	38	33	24	33	21	32	40	30	19	18	18	14	35	26	28	23	28	71	39	18	27	27	19	51	49	39	44	42	46	37	38	81	38	22
Chr_4:12171093-12171366	6	2	8	4	8	4	2	0	10	8	2	4	8	8	6	2	8	2	9	4	12	8	6	4	2	4	6	8	2	4	6	10	15	2	6	2	3	7	8	3	2	4	0	15	3	6	6	4	0
Chr_4:12204454-12204726	12	6	8	3	8	11	6	7	8	10	4	4	6	8	8	6	8	10	4	2	4	4	7	6	2	2	4	8	2	6	8	2	12	6	8	10	4	6	10	14	8	12	12	4	9	14	10	16	6
Chr_4:12286568-12286842	20	21	26	30	24	30	24	34	32	42	15	21	17	34	20	33	28	34	21	21	13	20	16	26	28	20	19	25	25	16	16	29	79	28	22	16	28	34	49	48	20	38	37	40	37	18	35	44	34
Chr_4:12369627-12369901	22	18	22	14	41	5	23	27	24	24	18	24	27	53	14	13	51	26	13	20	19	24	30	18	10	2	18	8	30	14	37	35	43	21	16	22	15	26	21	39	40	46	34	32	46	49	40	44	27
Chr_4:12403421-12403691	22	20	14	20	12	14	10	16	24	26	10	19	28	44	10	11	30	15	19	10	31	24	16	15	12	14	13	28	18	12	13	20	24	8	16	15	16	16	16	28	19	28	14	25	24	18	31	25	23
Chr_4:12502766-12503024	66	39	40	45	36	38	22	44	84	50	22	20	32	58	38	32	40	51	17	22	46	67	39	39	26	34	40	45	37	27	30	40	84	44	20	24	37	64	44	38	40	38	57	55	44	49	60	35	32
Chr_4:12528939-12529212	0	0	0	0	0	0	0	0	0	0	2	0	0	0	0	0	0	0	0	2	0	0	0	0	0	0	0	0	0	0	0	0	0	0	2	0	0	2	1	0	4	4	4	12	2	0	0	2	6
Chr_4:12696378-12696621	30	25	23	30	26	22	24	36	45	38	20	17	34	22	15	25	34	38	22	20	44	26	22	45	6	18	23	17	34	30	16	28	68	13	32	22	24	23	45	30	25	26	31	34	18	23	43	37	23
Chr_4:12726795-12727067	77	47	48	50	34	52	47	81	79	73	32	25	43	81	44	56	36	80	51	26	37	49	52	60	24	42	28	36	42	35	34	57	102	34	40	51	62	64	60	91	79	84	84	73	80	54	84	73	54
Chr_4:12751476-12751747	21	10	19	16	12	12	18	12	20	25	13	10	11	15	16	22	2	17	10	9	14	18	20	14	2	12	10	15	16	12	6	22	30	19	15	18	17	18	19	35	19	31	32	33	35	32	15	21	10
Chr_4:12827570-12827842	58	38	56	36	22	38	30	37	60	54	54	55	42	55	35	20	44	42	39	53	49	40	39	23	32	42	26	44	34	33	32	41	78	30	25	37	24	44	45	59	41	60	30	45	33	54	38	59	42
Chr_4:12865488-12865762	46	16	44	35	30	33	26	32	35	40	32	32	10	29	17	20	28	30	17	38	36	45	34	31	9	16	48	16	22	31	9	34	69	8	21	44	26	35	66	58	28	53	38	46	32	59	32	45	40
Chr_4:12948893-12949146	51	32	37	42	37	29	33	59	55	68	19	29	28	37	30	21	42	38	23	48	39	48	43	40	25	28	26	15	45	30	25	46	73	31	36	46	24	37	37	58	28	37	31	55	34	55	60	44	30
Chr_4:12971456-12971718	57	25	42	33	18	18	25	68	45	60	19	37	41	35	30	37	21	46	19	28	55	29	30	38	15	18	20	35	24	28	18	39	54	20	18	28	20	35	38	59	32	53	74	63	42	66	53	52	35
Chr_4:13035035-13035308	6	5	2	4	8	2	8	17	12	8	4	8	6	18	4	8	6	14	2	20	12	8	10	9	6	10	10	8	8	12	10	14	26	6	2	8	13	20	6	9	10	14	17	15	17	8	4	15	2
Chr_4:13066569-13066829	6	11	8	12	6	7	10	6	12	4	7	6	0	0	6	4	18	10	8	4	8	10	10	17	15	8	10	4	8	4	6	9	12	7	6	10	4	8	13	2	8	8	14	9	11	12	2	11	10
Chr_4:13107359-13107613	18	10	23	8	12	6	13	16	10	28	12	6	12	12	8	6	18	26	15	12	16	20	12	15	10	12	12	12	10	14	12	20	23	25	12	14	15	18	28	22	8	14	10	17	14	20	6	24	7
Chr_4:13144249-13144521	16	30	26	44	24	24	32	40	20	54	9	38	26	34	16	24	40	38	20	23	30	40	39	30	18	23	21	18	20	41	12	19	58	33	29	24	30	35	54	39	32	36	42	28	26	33	54	24	20
Chr_4:13166020-13166293	0	0	0	0	0	0	0	0	0	0	0	0	0	0	0	0	0	0	0	0	0	0	0	2	0	0	0	0	0	0	0	0	0	0	0	0	0	0	0	0	0	0	0	0	0	0	0	0	0
Chr_4:13208519-13208793	10	8	2	11	8	14	6	6	14	13	4	2	6	7	4	7	11	8	0	13	16	13	10	9	2	4	4	8	10	8	12	8	19	4	8	10	6	4	7	12	10	16	16	14	18	12	8	10	10
Chr_4:13257505-13257779	79	55	103	68	69	63	60	94	96	120	70	81	52	94	77	64	79	92	59	47	44	87	88	85	47	59	57	66	66	69	46	76	142	66	34	55	74	73	97	115	54	106	117	83	84	106	112	89	73
Chr_4:13358669-13358935	18	19	27	26	12	27	24	28	34	18	17	8	10	24	17	36	18	30	27	20	18	16	28	34	14	8	8	6	20	17	12	12	28	15	12	20	29	14	28	20	8	21	27	24	28	29	22	21	15
Chr_4:13541621-13541895	16	8	12	6	5	6	22	28	14	14	10	10	6	14	6	6	5	8	12	6	13	14	12	11	4	6	14	8	10	10	12	8	30	9	0	22	6	8	10	11	14	7	23	16	17	22	12	17	12
Chr_4:13583072-13583346	17	11	24	12	14	16	21	28	36	24	9	6	18	25	6	9	4	19	6	7	24	8	6	16	8	10	6	8	12	20	8	11	25	11	11	10	6	10	15	19	18	21	26	12	18	34	22	16	6
Chr_4:13654627-13654900	16	18	20	17	14	24	14	38	30	27	16	20	13	18	17	12	16	18	20	14	26	32	6	10	22	12	6	12	13	6	8	20	32	16	8	15	6	8	12	23	18	37	24	19	31	48	24	31	13
Chr_4:13685615-13685889	53	14	19	45	27	26	28	41	34	34	20	32	35	33	28	42	39	33	46	51	46	54	48	29	29	29	22	36	30	36	8	36	79	36	26	31	22	30	45	34	55	52	54	44	39	22	31	45	14
Chr_4:13768008-13768282	31	22	40	24	41	26	27	44	31	39	16	18	25	31	18	24	50	23	26	15	40	38	33	35	23	32	15	24	16	16	12	39	55	13	20	18	14	21	32	35	43	30	30	41	38	39	46	36	30
Chr_4:13790172-13790440	74	59	70	57	65	52	60	46	80	92	47	38	36	60	39	36	39	49	38	51	55	69	65	61	38	44	35	42	33	58	41	60	138	42	26	46	55	58	71	103	56	80	71	82	71	68	78	74	54
Chr_5:120583-120857	56	21	59	42	34	33	25	35	52	38	36	24	42	57	18	28	38	36	26	47	36	47	37	35	34	26	31	33	30	30	29	46	73	33	12	21	34	32	37	44	50	57	27	54	29	39	34	52	37
Chr_5:159302-159573	34	18	14	22	6	12	14	24	24	19	24	28	10	26	18	10	12	19	14	26	18	15	10	10	15	23	14	20	22	14	22	12	30	16	0	6	5	12	14	28	20	24	8	22	18	28	30	34	24
Chr_5:211736-212010	35	27	30	29	30	33	37	38	40	42	17	30	17	42	22	41	25	32	23	31	17	31	34	33	13	24	17	19	35	21	22	36	71	18	23	16	34	28	38	60	46	43	38	46	28	26	47	36	38
Chr_5:244894-245122	18	10	14	12	11	6	6	11	23	16	16	18	6	10	8	12	12	16	14	10	25	14	6	12	6	6	11	8	5	6	9	14	43	10	8	13	5	8	24	19	15	12	18	19	16	20	12	12	2
Chr_5:376367-376639	37	26	38	39	26	49	14	34	38	55	22	18	30	36	45	18	24	39	43	30	41	56	50	38	24	29	31	31	48	35	34	33	79	22	34	27	24	34	53	30	32	42	34	39	34	52	36	50	35
Chr_5:468386-468656	32	44	52	41	43	27	42	51	49	73	26	34	31	39	34	39	36	41	33	19	43	26	38	40	39	27	20	12	18	28	32	46	96	31	33	31	22	30	84	78	34	79	52	79	55	46	67	29	57
Chr_5:653124-653398	12	8	10	10	2	6	12	9	10	15	13	6	11	4	14	12	8	14	6	8	6	20	6	8	8	14	12	10	9	12	10	14	20	6	4	14	18	6	9	21	8	22	7	12	14	26	6	14	18
Chr_5:759893-760134	18	4	12	14	12	12	2	10	19	24	10	19	18	11	0	3	18	12	11	22	20	30	23	6	8	10	4	7	6	10	9	10	37	6	12	0	21	5	20	14	16	29	6	16	17	18	13	12	12
Chr_5:932760-933029	22	20	30	28	29	21	20	36	44	63	28	26	20	20	22	8	30	50	22	34	28	42	41	29	14	31	28	36	28	36	30	51	42	26	25	19	28	42	16	63	38	36	28	45	46	47	35	56	39
Chr_5:1153298-1153541	104	68	81	112	90	82	61	55	126	130	66	32	59	100	74	85	77	121	88	61	85	93	104	97	49	46	62	69	80	77	54	62	149	67	61	91	84	78	91	86	84	88	103	92	85	124	99	83	74
Chr_5:1321791-1322026	15	9	14	24	6	10	6	3	3	23	10	11	10	11	16	14	9	16	8	22	18	15	7	12	4	10	12	8	14	6	8	12	27	8	7	16	7	24	15	22	10	18	25	7	16	16	21	6	6
Chr_5:1418698-1418971	18	15	24	35	24	13	22	30	22	32	16	14	30	25	16	10	20	34	16	19	22	23	19	21	8	20	22	22	15	28	20	30	44	18	14	24	14	22	33	32	23	23	16	21	26	31	36	18	18
Chr_5:1479222-1479496	22	18	15	18	14	10	18	30	18	39	6	10	16	23	8	11	14	22	11	8	20	16	18	8	8	8	6	11	8	12	10	14	24	12	5	17	12	12	18	16	14	27	11	12	14	26	24	20	22
Chr_5:1568895-1569143	25	40	28	34	32	28	20	31	35	57	24	16	38	30	15	29	28	24	32	24	18	42	26	29	14	25	22	13	20	14	17	29	69	27	16	19	26	12	41	32	29	36	50	45	30	33	32	24	31
Chr_5:1589340-1589613	41	60	16	17	22	47	19	85	81	36	26	28	44	57	15	59	22	53	38	47	23	71	29	13	5	24	17	37	14	35	17	42	68	6	30	53	46	28	45	5	21	4	0	58	72	48	48	72	39
Chr_5:1692101-1692374	25	22	32	28	21	37	31	44	48	46	22	29	24	48	9	45	31	33	19	44	44	36	25	28	15	18	38	25	17	18	21	34	53	16	12	30	25	36	26	30	37	48	26	34	22	50	66	37	43
Chr_5:2126673-2126943	53	24	49	28	19	40	30	52	54	38	37	34	30	54	22	20	42	58	30	34	50	44	34	32	32	36	15	47	18	22	32	36	82	36	30	34	20	26	45	56	17	40	51	23	37	69	63	39	30
Chr_5:2164866-2165139	6	12	7	22	11	0	10	7	13	19	10	16	10	4	8	4	18	6	2	1	13	15	7	3	9	11	16	6	8	9	4	6	16	13	15	8	4	8	11	34	12	12	18	15	17	8	12	16	14
Chr_5:2290202-2290476	18	6	12	8	14	8	4	14	14	17	8	12	4	14	10	6	17	6	12	10	18	7	12	4	4	8	4	10	9	8	4	6	21	0	4	6	5	4	14	18	8	9	8	8	12	17	18	4	9
Chr_5:2331041-2331300	4	6	18	10	3	8	10	9	12	16	5	2	7	18	8	7	10	10	5	10	13	18	5	5	3	8	11	9	16	8	6	11	20	3	6	4	4	5	3	8	6	12	4	11	12	12	12	11	4
Chr_5:2369292-2369566	26	32	36	30	29	26	16	57	36	57	10	9	14	29	24	37	33	38	22	20	24	26	33	20	20	30	20	18	41	30	30	25	62	31	25	14	24	32	39	29	35	45	44	51	33	44	54	59	25
Chr_5:2430149-2430423	14	24	20	24	12	16	20	22	32	18	14	18	14	26	14	8	17	26	16	34	18	25	12	24	12	17	16	13	4	10	10	12	53	26	13	24	26	14	31	20	26	28	19	29	23	36	34	44	14
Chr_5:2585264-2585538	22	20	36	18	16	14	30	26	26	40	13	10	18	16	32	16	18	20	16	21	18	16	18	12	11	14	8	22	14	11	13	12	56	13	12	12	20	20	21	27	34	32	10	33	13	32	32	22	27
Chr_5:2645966-2646239	58	35	45	53	26	33	24	42	66	62	30	40	34	86	34	25	28	40	32	47	71	52	39	32	37	27	18	40	28	32	22	40	85	46	29	22	25	27	52	54	46	57	57	66	31	33	52	62	38
Chr_5:2748806-2749070	22	12	20	15	6	8	8	8	20	20	17	14	8	6	12	10	10	16	9	16	16	22	19	12	11	10	10	21	13	10	11	24	17	14	8	9	12	18	36	10	14	42	15	17	13	22	22	10	9
Chr_5:2832933-2833207	40	14	14	34	21	15	19	24	28	27	10	26	18	28	16	14	20	26	8	26	30	36	22	24	14	13	8	24	12	20	22	30	50	14	14	42	27	12	34	29	22	26	23	26	23	28	40	24	22
Chr_5:2899919-2900193	52	16	37	20	19	18	19	36	64	32	18	18	28	24	21	30	28	24	22	19	15	22	22	26	10	12	26	23	4	21	22	30	46	19	16	26	20	22	42	21	20	37	30	29	21	43	36	25	18
Chr_5:3027599-3027868	34	30	16	29	14	22	21	54	52	28	15	33	28	29	34	36	18	22	20	15	21	26	21	16	8	23	22	37	12	14	12	28	45	14	18	17	15	21	16	24	34	36	29	29	33	41	36	29	26
Chr_5:3055282-3055554	0	2	6	4	6	2	0	0	0	6	0	2	2	4	6	2	6	2	8	12	4	8	0	0	4	4	2	6	2	6	2	4	6	2	2	2	2	12	8	9	16	6	14	9	6	2	19	10	22
Chr_5:3106030-3106254	4	1	10	14	8	14	4	7	24	28	4	9	11	4	7	4	13	11	7	10	8	11	12	20	9	10	13	4	22	4	12	8	30	12	6	5	8	9	35	20	14	10	22	16	12	22	17	8	12
Chr_5:3206492-3206766	22	16	29	31	15	22	35	26	22	56	26	28	29	34	24	43	26	48	25	39	38	45	29	42	22	32	31	18	20	26	26	42	53	28	27	30	25	20	38	39	28	54	34	50	24	46	36	43	19
Chr_5:3255289-3255563	44	12	28	30	12	30	24	36	42	27	21	20	24	22	24	18	24	10	18	17	22	38	18	18	18	32	22	16	25	14	14	24	61	16	19	10	12	20	24	40	23	36	28	31	42	53	39	29	22
Chr_5:3420862-3421113	22	14	19	32	32	14	36	25	46	28	18	24	22	36	18	18	22	10	10	30	38	37	40	27	26	39	18	35	10	16	24	27	57	18	26	22	22	35	32	38	15	57	30	37	21	28	26	30	17
Chr_5:3553122-3553396	46	26	46	48	32	45	45	87	57	70	29	38	35	56	58	32	42	36	22	27	43	46	41	30	20	50	24	54	24	24	53	72	84	35	22	36	16	23	44	72	71	63	57	46	57	68	50	73	42
Chr_5:3584449-3584679	35	26	24	22	16	20	17	17	33	41	26	13	16	27	24	22	43	46	29	44	38	36	30	40	16	30	14	27	22	32	13	34	74	24	23	46	20	28	45	26	26	57	45	47	37	44	48	38	20
Chr_5:3706110-3706372	63	41	54	42	48	32	31	61	95	86	36	45	52	50	31	54	35	45	46	32	63	61	48	58	48	44	30	51	43	43	26	35	94	47	28	54	29	36	75	71	49	55	66	81	34	61	79	79	46
Chr_5:3731451-3731723	4	18	4	10	6	2	8	6	3	10	4	8	9	6	2	2	2	4	4	5	10	12	10	6	2	6	4	4	10	2	0	12	6	12	4	5	10	10	10	13	6	10	4	6	8	6	14	4	6
Chr_5:3760057-3760329	38	18	48	44	32	39	27	49	60	47	32	33	26	46	44	32	24	47	30	30	20	62	28	58	18	45	18	28	29	31	23	17	57	37	27	40	16	36	55	48	30	40	44	58	34	54	55	64	36
Chr_5:3789011-3789265	37	18	18	35	30	22	22	34	42	53	28	22	28	39	32	19	47	24	32	36	30	55	31	30	15	28	34	22	26	28	19	26	64	22	20	47	18	28	37	64	47	58	58	96	72	74	51	70	56
Chr_5:3903437-3903706	92	59	82	90	73	55	94	96	100	118	43	52	49	78	46	33	58	90	67	43	53	65	64	82	36	70	52	66	62	56	19	69	142	66	62	53	55	64	104	138	90	118	119	104	88	96	139	96	69
Chr_5:3951865-3952133	51	30	46	42	37	34	34	48	57	62	32	20	35	36	31	25	27	52	21	34	31	32	50	49	36	30	30	33	31	43	26	46	72	30	16	26	32	25	48	40	45	40	45	43	54	38	58	76	25
Chr_5:3990273-3990498	24	14	23	36	30	8	19	31	21	40	20	14	24	13	15	27	38	46	40	40	44	26	40	36	23	22	19	28	15	38	22	29	68	20	29	41	16	49	58	60	15	32	36	24	41	40	34	19	30
Chr_5:4091799-4092044	20	6	24	12	10	12	12	12	12	12	14	16	6	6	8	10	18	23	16	20	16	22	20	20	6	18	6	4	10	14	2	17	26	15	20	12	6	19	20	22	28	24	17	28	21	18	25	13	12
Chr_5:4214693-4214924	10	3	3	5	0	3	2	2	11	4	4	2	0	4	3	5	4	5	7	5	5	5	5	7	1	0	3	3	2	0	0	5	15	2	4	5	5	0	8	10	6	4	10	6	5	8	14	2	2
Chr_5:4301194-4301467	40	20	22	36	18	28	20	26	37	24	10	22	27	28	28	16	21	30	24	28	23	25	30	24	12	18	22	18	16	27	24	24	69	26	12	26	28	26	42	35	5	28	45	30	43	42	30	40	26
Chr_5:4466466-4466690	39	20	30	22	22	8	22	24	8	39	18	12	12	10	21	11	22	25	21	31	23	28	11	20	7	12	24	8	28	26	22	30	42	33	12	27	11	32	32	40	12	32	19	20	15	24	16	22	16
Chr_5:4487525-4487798	78	41	53	64	48	46	54	82	93	90	56	35	52	72	48	52	41	53	44	44	34	44	51	42	29	60	46	41	45	54	34	44	116	38	43	42	36	77	76	49	45	71	78	70	63	67	99	77	61
Chr_5:4535275-4535541	8	4	4	6	8	4	0	6	6	6	5	6	0	6	4	4	4	4	2	4	4	2	2	2	0	0	4	2	3	2	0	0	16	4	2	6	2	2	2	6	6	6	0	2	0	0	4	2	4
Chr_5:4707050-4707294	28	27	20	29	20	16	17	28	18	24	22	26	11	12	16	12	20	31	16	16	30	26	24	27	16	16	16	14	19	30	16	10	35	17	20	17	28	20	36	48	47	34	27	24	31	35	42	23	26
Chr_5:4755689-4755947	13	24	20	6	18	10	10	22	18	16	8	18	10	11	8	10	8	31	20	14	12	20	15	11	18	12	7	20	13	8	18	20	31	20	6	11	8	8	17	24	14	20	14	17	15	24	12	22	14
Chr_5:4788527-4788787	45	40	49	62	36	48	44	37	39	71	29	29	24	59	29	42	42	60	25	31	41	72	47	40	18	39	30	26	41	44	28	52	96	38	25	57	35	39	58	35	59	56	59	77	44	30	40	62	39
Chr_5:4824666-4824925	24	10	36	28	24	8	20	15	18	24	17	12	14	11	20	16	8	14	10	20	18	26	18	4	14	20	22	12	21	25	26	23	40	8	12	24	16	30	28	29	26	28	30	19	22	26	25	17	17
Chr_5:5051878-5052110	0	0	0	0	0	0	0	0	4	0	0	0	0	2	2	0	2	0	0	0	0	0	0	0	2	2	0	0	0	0	0	2	4	0	4	0	0	4	28	0	4	2	0	9	11	0	12	0	0
Chr_5:5317237-5317511	34	36	26	12	34	34	36	46	40	39	16	25	17	39	16	23	12	24	16	21	35	50	26	29	18	36	21	34	19	32	22	24	54	20	14	18	21	24	20	42	35	52	37	27	48	63	69	39	24
Chr_5:5434745-5435018	33	26	33	38	28	30	39	50	51	58	24	24	44	54	19	40	37	30	24	30	38	31	47	33	27	52	25	35	38	30	31	30	76	18	20	22	24	32	52	42	40	36	42	34	46	21	62	46	20
Chr_5:5723038-5723287	26	32	35	42	28	28	43	50	48	64	34	24	26	23	20	38	25	49	33	32	30	48	30	20	26	34	22	38	35	25	30	22	77	22	27	26	18	39	37	52	40	50	45	46	30	36	38	61	32
Chr_5:5886916-5887190	40	26	32	32	38	32	28	25	40	50	24	38	21	24	33	29	35	48	27	43	61	60	38	30	38	31	51	38	28	28	34	46	94	26	26	44	22	46	50	41	42	56	37	33	39	46	42	66	31
Chr_5:5923458-5923714	8	0	5	4	0	4	6	4	0	2	6	6	2	2	2	6	0	0	4	2	4	2	2	2	2	0	6	0	4	10	4	6	5	0	3	2	0	0	4	2	4	4	0	4	2	4	5	3	12
Chr_5:6100344-6100616	40	7	31	6	20	18	14	20	18	33	20	16	25	27	10	8	21	25	24	22	48	31	19	22	17	16	18	8	18	16	14	21	29	10	3	22	12	4	8	19	15	14	20	35	56	25	20	11	12
Chr_5:6178069-6178338	72	49	63	50	39	61	48	54	64	74	40	48	47	69	58	35	51	59	53	54	53	54	71	34	32	66	44	36	27	43	41	34	154	60	32	41	21	38	61	82	57	90	45	86	76	50	70	76	56
Chr_5:6302101-6302374	13	15	24	11	10	14	18	32	27	44	17	14	15	13	13	25	16	18	10	22	35	32	22	26	28	15	27	27	30	27	7	45	59	6	12	22	22	16	44	34	29	13	21	43	34	15	17	26	32
Chr_5:6429152-6429426	22	12	30	11	8	4	16	35	13	16	4	8	12	14	12	10	14	19	10	16	2	22	8	18	10	8	1	8	6	8	12	8	19	8	4	8	10	12	8	15	10	16	20	4	15	11	29	25	14
Chr_5:6468521-6468785	12	12	14	14	10	8	12	12	14	9	4	4	4	6	8	8	14	10	8	20	18	14	10	6	11	4	9	11	9	8	2	12	24	2	6	6	6	9	12	9	14	10	6	6	8	20	17	8	4
Chr_5:6556566-6556795	32	28	10	26	15	18	21	28	30	26	21	21	19	22	16	16	20	36	19	30	21	36	29	28	16	29	20	14	24	34	28	32	53	31	19	22	18	26	32	25	14	26	42	42	34	38	40	23	18
Chr_5:6609848-6610115	31	26	20	29	44	23	26	24	65	57	30	22	24	49	21	20	23	34	17	22	22	20	38	41	18	24	19	31	23	21	12	39	66	21	30	25	26	31	40	39	16	30	24	30	32	36	33	24	22
Chr_5:6644466-6644735	46	25	37	46	16	26	41	47	60	66	46	30	42	42	36	34	28	49	38	26	42	36	28	26	24	23	22	36	28	32	16	42	98	36	13	29	26	18	33	44	31	47	38	45	40	64	64	51	37
Chr_5:6743566-6743830	46	36	45	34	30	27	20	50	48	55	19	27	31	27	34	37	32	32	22	34	17	33	23	32	21	31	18	11	28	22	15	21	68	17	18	28	23	34	44	40	27	56	40	44	32	27	43	43	30
Chr_5:6768725-6768959	45	29	69	50	28	47	34	56	72	52	31	21	9	38	39	28	45	44	36	40	54	62	41	62	22	40	30	47	30	40	29	40	141	36	35	44	41	48	62	49	47	53	62	48	52	53	56	55	43
Chr_5:6823054-6823279	14	22	20	10	18	11	10	16	18	25	7	7	8	13	16	10	21	22	12	11	10	36	26	36	17	8	12	17	4	26	14	24	43	12	12	20	24	28	30	24	38	44	24	22	22	34	30	13	14
Chr_5:6867987-6868261	20	40	61	35	49	45	47	61	46	48	24	34	46	59	47	33	43	48	43	39	45	56	40	48	31	24	37	28	29	33	41	37	93	47	38	23	48	49	57	49	44	58	48	42	53	50	58	61	41
Chr_5:6907510-6907777	120	99	134	111	93	98	89	132	119	185	77	68	55	96	73	82	68	114	76	69	75	92	74	82	57	76	81	50	75	67	67	64	172	62	79	63	85	83	136	115	69	117	117	100	74	100	128	136	79
Chr_5:6955383-6955656	22	23	51	41	39	8	20	34	36	33	14	30	12	41	28	26	33	32	32	15	29	8	28	16	15	24	36	22	12	14	21	21	110	28	28	44	0	55	63	18	54	23	17	46	37	18	33	0	12
Chr_5:7015780-7016049	72	97	86	87	66	57	68	87	125	111	45	76	68	66	72	63	56	81	67	54	70	56	56	71	38	51	46	73	48	67	62	80	174	38	58	59	66	55	83	110	95	83	93	125	71	69	107	116	94
Chr_5:7062535-7062797	32	20	33	25	18	13	33	29	34	55	22	24	31	31	30	23	30	35	21	33	20	26	34	20	19	27	14	19	10	20	12	13	41	11	16	24	13	39	32	27	14	37	28	27	23	26	52	33	12
Chr_5:7152151-7152422	20	5	12	18	12	8	17	20	14	22	6	6	8	13	10	14	8	12	12	10	6	12	9	6	10	10	6	10	10	13	5	6	22	10	16	16	11	6	14	16	20	16	19	16	13	14	26	30	12
Chr_5:7196407-7196681	50	36	32	32	28	31	42	57	54	56	24	29	37	34	32	30	34	46	32	40	41	51	34	47	16	46	33	27	27	38	24	28	67	30	32	30	23	36	36	47	42	53	46	40	33	30	68	42	34
Chr_5:7217404-7217662	45	24	28	24	46	29	33	39	60	62	20	34	28	32	35	52	35	51	16	29	50	19	33	29	28	24	33	22	14	29	20	28	60	25	5	12	27	15	2	69	17	57	34	57	58	47	30	53	27
Chr_5:7360756-7361030	31	29	50	49	24	40	40	40	61	46	33	35	27	56	29	35	34	44	17	43	29	45	29	33	9	32	29	25	26	15	14	32	62	18	21	21	19	22	29	49	40	22	50	39	47	26	64	77	13
Chr_5:7518302-7518570	24	14	28	17	17	20	28	26	28	34	26	13	34	34	18	18	26	16	21	8	22	28	16	16	21	23	16	20	11	12	25	23	41	17	33	14	26	18	26	20	27	19	18	18	28	30	24	12	20
Chr_5:7560983-7561208	2	0	0	2	0	0	0	0	0	4	0	2	0	0	0	0	0	2	0	0	0	0	2	0	0	0	0	0	0	1	0	0	0	0	2	0	0	0	2	0	0	2	0	2	0	0	0	0	0
Chr_5:7584302-7584573	14	3	16	10	12	9	13	14	16	12	6	20	12	10	14	8	10	1	0	12	9	9	9	8	10	7	16	8	6	12	8	8	6	4	6	2	4	6	9	19	5	7	14	21	16	20	8	8	17
Chr_5:7649934-7650205	14	6	6	22	8	12	4	10	23	20	14	10	8	6	8	11	8	12	7	4	12	17	7	18	7	0	4	10	14	16	4	10	22	2	3	9	12	16	16	10	5	12	13	19	21	14	12	25	12
Chr_5:7705987-7706233	40	22	14	17	13	27	28	33	32	30	12	24	22	24	23	26	32	33	12	12	36	40	23	30	27	10	36	27	12	12	26	34	79	21	31	32	22	17	52	27	39	47	30	37	28	33	35	26	23
Chr_5:7753877-7754148	34	12	18	24	20	24	24	36	25	26	24	30	18	44	24	18	30	22	16	39	30	16	24	28	27	46	20	36	24	34	21	15	61	18	4	10	10	20	38	26	20	32	23	33	10	26	8	17	18
Chr_5:7989005-7989279	26	32	44	12	21	30	29	29	40	48	29	20	22	26	30	26	25	26	18	34	25	42	34	25	22	21	8	40	28	20	5	40	73	42	43	22	10	26	47	43	26	63	34	22	28	28	60	21	31
Chr_5:8072437-8072668	20	16	20	24	6	12	12	12	16	19	2	10	10	10	13	2	18	29	12	20	14	13	15	16	9	12	10	10	17	13	8	34	29	8	1	15	6	23	19	21	21	32	24	24	14	26	20	21	28
Chr_5:8238304-8238539	0	0	0	2	0	0	0	0	0	0	0	0	0	0	0	0	2	0	0	0	2	0	0	0	0	0	0	0	0	0	0	0	0	0	0	0	0	0	0	0	2	0	0	2	0	0	0	0	0
Chr_5:8360032-8360305	98	92	117	113	66	60	73	76	120	144	66	78	59	124	56	88	72	64	68	87	89	97	111	115	57	82	64	59	58	58	81	78	149	64	54	60	54	60	82	95	95	137	103	119	123	114	140	90	100
Chr_5:8438825-8439099	6	2	16	4	10	10	10	22	6	12	6	10	4	8	4	1	2	4	2	12	9	15	10	4	4	2	8	6	4	4	10	8	14	13	8	6	4	2	3	20	12	6	8	8	16	7	18	16	13
Chr_5:8463128-8463386	26	22	34	26	18	50	40	22	36	35	26	30	24	44	26	10	34	45	33	38	38	42	38	38	16	30	44	30	35	44	28	38	72	22	26	20	27	42	39	51	35	55	49	60	33	59	20	56	28
Chr_5:8518896-8519129	25	18	23	20	13	13	12	21	36	47	16	8	22	16	18	24	24	36	26	22	31	30	26	28	10	20	20	21	24	11	14	20	61	29	14	43	28	28	26	43	32	32	35	24	26	39	35	41	21
Chr_5:8560158-8560412	34	22	16	36	30	28	28	35	40	48	21	32	19	23	29	26	27	34	35	18	36	18	22	31	10	13	14	11	13	14	16	25	60	14	14	18	20	26	49	40	31	45	32	24	30	31	42	33	35
Chr_5:8585872-8586145	10	6	8	8	8	6	6	16	16	16	6	8	8	16	6	4	6	7	8	4	11	4	10	8	12	2	6	20	16	4	4	6	24	10	14	10	12	6	8	15	11	14	10	6	12	18	10	20	16
Chr_5:8625208-8625482	8	17	10	22	14	18	17	32	18	17	8	4	7	27	8	16	11	10	10	6	4	23	12	8	10	12	15	13	12	18	18	10	28	10	6	18	10	11	27	22	26	16	8	13	20	17	19	18	18
Chr_5:8861131-8861369	24	22	18	21	10	22	12	14	28	35	4	18	22	20	15	18	22	18	12	22	13	25	8	20	8	22	12	8	20	14	18	2	54	12	6	16	18	26	19	30	9	27	21	18	24	24	33	20	28
Chr_5:8885028-8885278	27	20	22	23	11	26	15	32	47	24	24	15	12	27	17	21	18	31	20	26	30	21	30	28	10	11	22	31	18	26	16	17	46	18	12	14	29	19	30	42	22	40	34	37	36	38	43	22	36
Chr_5:9184894-9185124	8	10	14	24	8	12	4	8	24	29	8	14	8	26	9	2	24	12	12	26	14	21	18	20	14	12	22	25	11	21	10	8	26	15	6	20	4	6	14	12	10	34	9	32	18	20	26	24	22
Chr_5:9216381-9216628	38	26	32	32	14	20	12	22	12	37	19	18	12	18	8	9	11	24	22	15	28	42	13	18	6	20	12	33	25	24	11	26	38	9	20	22	13	10	26	48	18	27	38	30	35	36	26	37	24
Chr_5:9255107-9255361	66	36	84	58	48	40	47	69	75	88	28	41	54	61	49	43	57	68	36	73	55	70	61	65	31	42	53	45	45	64	44	43	118	49	23	69	59	58	84	70	35	57	67	60	49	66	103	59	54
Chr_5:9433486-9433756	6	12	8	6	4	4	2	10	2	4	3	4	5	8	3	0	0	2	6	0	4	2	9	0	6	4	8	4	2	3	7	3	8	2	0	4	8	3	6	6	4	4	0	1	7	4	5	4	6
Chr_5:9457912-9458186	18	6	17	10	14	10	21	26	15	23	8	16	6	24	10	14	14	14	8	16	30	22	11	16	6	6	6	11	10	10	8	9	28	12	6	10	5	14	14	12	18	16	20	17	29	8	39	6	17
Chr_5:9499694-9499967	42	40	28	38	32	41	68	70	45	90	44	45	22	54	42	38	39	44	16	52	52	52	37	40	25	30	38	26	29	22	33	40	88	28	32	41	16	40	56	77	27	57	60	59	67	87	64	64	47
Chr_5:9527048-9527320	33	44	51	29	34	48	33	34	46	63	36	16	36	40	49	39	29	37	28	24	33	48	38	44	36	39	33	29	28	25	13	34	50	15	17	31	27	22	46	29	35	46	59	32	55	44	61	29	38
Chr_5:9547601-9547872	50	40	49	56	38	45	50	65	51	82	43	56	28	41	48	40	62	57	31	38	46	50	39	42	27	46	37	48	39	48	23	62	120	36	20	39	50	38	78	59	50	52	52	74	57	77	46	74	49
Chr_5:9953610-9953884	83	38	41	66	62	47	54	65	69	89	54	42	48	90	50	57	73	67	51	37	76	94	86	64	47	77	38	60	43	70	45	62	159	45	43	51	52	71	67	82	66	66	51	86	66	99	70	100	72
Chr_5:10067149-10067382	10	4	7	6	8	0	5	6	2	6	0	6	3	4	4	4	4	13	14	8	2	4	6	6	8	6	8	8	5	6	6	4	12	4	2	0	2	3	4	16	10	4	2	3	8	12	12	7	4
Chr_5:10092727-10093001	0	0	0	0	0	0	0	0	0	0	0	0	0	0	0	0	0	0	0	0	0	0	0	0	0	0	0	0	0	0	0	0	0	0	0	0	0	0	0	0	0	0	0	0	0	0	0	0	0
Chr_5:10186431-10186660	50	41	62	40	41	21	38	36	63	63	34	26	23	47	25	23	50	60	48	45	39	62	52	68	17	43	46	46	44	50	31	58	114	44	44	37	52	55	76	32	35	28	44	47	31	56	49	25	34
Chr_5:10438292-10438522	8	6	6	8	8	8	0	4	6	9	6	2	7	8	6	4	18	14	6	4	12	8	6	17	4	4	6	11	4	9	6	16	9	6	7	8	10	11	14	4	4	16	0	10	2	4	4	6	10
Chr_5:10537728-10538002	48	28	24	79	36	29	29	83	87	85	12	60	59	68	14	14	76	38	32	24	34	51	44	26	43	30	52	36	22	20	28	37	140	46	30	46	20	32	52	77	55	88	86	70	67	88	44	88	70
Chr_5:10601175-10601449	80	58	55	55	52	67	45	76	65	70	42	36	57	69	34	46	58	54	42	40	35	44	75	55	24	34	42	50	42	28	36	47	110	42	42	49	34	43	68	55	27	84	58	70	53	46	77	65	32
Chr_5:10683701-10683975	30	20	25	24	26	13	24	35	26	35	7	15	14	30	11	17	25	28	20	20	26	17	36	30	16	23	22	26	18	18	11	15	45	14	12	17	23	27	35	31	34	16	16	22	29	38	32	25	16
Chr_5:10711820-10712090	12	10	16	0	0	14	6	3	5	2	4	0	0	7	4	8	0	8	2	15	8	2	0	10	2	8	0	5	8	8	2	6	4	0	0	2	0	0	0	0	0	0	0	4	0	2	6	1	0
Chr_5:11103186-11103441	4	0	2	4	12	2	4	16	0	4	2	5	2	14	4	5	10	2	7	4	6	12	10	4	4	2	4	4	6	0	6	6	12	8	2	4	4	6	6	10	3	14	3	2	10	4	7	6	4
Chr_5:11126778-11127052	27	14	23	20	27	20	10	35	32	24	22	20	12	20	18	18	26	29	14	30	24	37	15	33	18	30	30	17	18	13	14	24	67	8	13	29	20	34	37	38	27	42	21	43	38	22	32	27	24
Chr_5:11177227-11177500	46	49	53	48	28	38	18	46	54	42	26	29	40	46	31	43	22	22	28	34	28	48	38	51	16	36	38	15	22	26	23	33	92	22	21	28	29	30	53	46	45	64	43	44	41	47	54	50	27
Chr_5:11246668-11246913	59	38	47	51	38	52	28	60	52	56	42	44	40	60	37	36	43	62	31	52	56	62	45	44	36	34	34	34	24	37	35	40	116	27	35	55	26	45	64	67	49	55	53	77	46	58	69	57	34
Chr_5:11314212-11314482	0	2	4	1	2	2	2	2	2	0	2	0	2	2	2	0	0	0	0	4	0	0	0	4	0	6	0	0	0	0	0	2	3	0	2	0	0	2	0	1	0	2	6	0	2	0	0	2	0
Chr_5:11349084-11349358	10	2	8	12	8	4	14	3	8	10	2	4	4	12	4	2	6	6	4	8	21	9	9	2	6	10	4	12	6	8	16	16	23	0	3	4	8	7	8	14	14	18	6	14	17	21	9	14	10
Chr_5:11391619-11391876	24	46	36	34	7	59	29	8	12	22	49	37	8	10	24	36	12	55	4	67	56	32	13	58	45	49	16	56	84	47	61	67	19	4	5	2	40	50	70	19	19	43	19	38	24	20	18	31	32
Chr_5:11421691-11421963	45	25	30	22	24	19	34	52	42	44	28	22	30	40	27	26	22	48	27	32	45	38	35	29	10	16	26	27	14	32	26	30	73	19	20	28	30	28	25	39	32	43	45	35	35	40	64	62	46
Chr_5:11445723-11445958	26	9	16	13	20	22	11	16	25	22	16	12	9	14	14	17	33	20	14	28	22	30	17	30	29	9	17	19	18	12	12	23	58	15	12	10	24	18	17	30	10	29	21	22	7	11	33	22	17
Chr_5:11513631-11513889	40	56	38	50	25	45	32	40	46	44	22	27	32	37	18	24	22	29	12	22	12	46	18	46	14	20	22	22	20	28	24	28	48	8	46	20	38	19	10	17	35	26	26	14	29	45	18	25	15
Chr_5:11535425-11535697	22	8	0	13	12	16	2	12	41	0	0	10	27	24	0	0	32	2	18	0	0	30	18	20	8	0	16	14	11	0	0	0	44	18	14	30	15	0	0	13	36	25	18	24	28	34	18	28	21
Chr_5:11559856-11560127	26	19	31	24	22	8	23	30	64	42	17	30	27	56	28	24	22	36	24	36	48	46	46	22	23	30	26	34	14	31	23	40	107	46	21	24	22	27	36	33	23	36	38	28	22	54	33	48	24
Chr_5:11618057-11618327	16	0	4	2	9	6	0	11	1	2	4	6	14	22	0	0	8	6	4	9	4	14	10	6	2	2	12	2	4	6	2	8	14	2	4	2	2	2	6	11	15	9	16	10	2	21	20	12	4
Chr_5:11679483-11679735	6	10	16	12	14	16	11	19	14	17	18	14	16	10	0	6	9	14	16	16	18	14	10	16	7	8	8	4	8	15	5	15	32	7	7	11	8	18	30	14	8	12	4	22	12	18	10	4	6
Chr_5:11778462-11778734	8	4	8	8	2	4	6	2	2	4	2	12	0	4	2	8	4	5	4	2	4	6	2	6	6	4	4	6	3	4	2	4	4	4	0	6	5	0	3	2	12	2	6	6	4	8	10	10	3
Chr_5:11851477-11851718	36	26	28	44	18	26	33	44	65	51	42	25	26	38	31	26	39	44	28	27	41	38	35	36	12	19	23	29	28	15	16	42	81	21	19	41	24	42	60	33	24	23	42	39	32	31	50	42	27
Chr_5:12098034-12098306	0	0	2	0	2	0	0	0	0	0	0	2	2	0	0	0	0	0	0	2	2	0	4	4	0	0	0	0	2	2	0	0	0	0	0	0	0	0	2	0	4	0	0	2	0	0	2	2	0
Chr_6:184616-184889	75	42	70	61	39	60	62	110	89	106	45	40	78	54	54	58	55	50	34	55	63	47	46	62	53	64	56	85	34	55	49	70	114	42	47	47	66	47	63	65	56	45	55	80	69	71	96	126	61
Chr_6:268368-268630	15	0	0	0	4	2	0	4	2	5	0	0	0	0	0	2	8	0	0	6	2	0	4	2	0	0	4	0	0	0	0	6	4	2	13	0	2	18	2	4	2	4	4	0	0	0	2	2	4
Chr_6:359836-360108	6	4	4	12	0	8	2	10	6	2	2	2	8	9	4	6	2	4	4	8	12	10	7	4	8	8	4	10	2	7	4	9	9	2	2	0	2	0	0	9	10	4	10	2	4	0	0	3	8
Chr_6:395471-395745	24	14	15	18	8	11	8	26	14	12	21	15	11	21	24	18	16	13	17	26	20	29	28	15	20	12	11	11	20	14	6	20	51	8	18	13	22	29	12	35	20	16	29	36	20	29	12	37	12
Chr_6:459993-460258	82	68	54	69	64	66	64	81	98	84	42	52	50	71	40	56	69	74	42	72	64	101	71	80	50	43	43	42	64	53	39	69	145	40	39	45	46	73	83	74	67	90	56	107	61	94	71	86	66
Chr_6:618620-618872	16	10	18	15	22	17	8	6	16	34	8	18	27	15	2	20	4	30	18	22	14	16	18	2	8	18	16	6	20	12	8	10	56	4	2	24	15	5	21	0	22	22	8	18	18	24	41	12	0
Chr_6:687116-687379	22	28	16	19	26	21	16	31	28	44	14	18	10	24	12	12	25	30	11	28	30	21	8	22	6	19	16	15	10	22	4	14	32	16	8	23	21	20	21	25	27	31	13	18	20	25	29	22	24
Chr_6:732832-733077	17	10	14	8	3	6	12	9	17	15	8	10	8	17	6	4	19	18	5	18	18	16	22	14	6	15	9	12	16	14	6	20	25	16	4	12	10	20	14	18	20	22	14	14	16	14	18	6	14
Chr_6:784545-784818	24	18	20	26	16	18	24	38	25	34	18	20	14	30	26	16	41	28	12	27	18	28	12	18	14	22	23	13	18	17	5	31	62	22	20	16	10	20	26	25	24	43	24	37	26	60	37	28	23
Chr_6:817046-817308	100	56	67	73	58	65	75	95	90	133	52	53	57	98	70	48	87	94	52	83	87	90	83	92	57	90	54	68	80	75	61	74	189	34	20	34	28	61	66	47	36	116	88	59	40	68	116	108	27
Chr_6:908544-908815	48	39	68	44	54	55	43	95	58	55	41	36	26	64	52	46	36	38	31	38	50	53	39	43	24	29	28	28	28	42	40	35	76	42	30	29	30	46	48	65	43	54	60	46	45	60	61	62	40
Chr_6:937116-937376	8	10	14	17	4	20	12	24	14	13	16	10	16	28	16	12	20	15	22	4	19	12	12	10	8	10	21	16	8	5	4	20	22	4	20	14	6	7	15	12	13	20	16	21	8	20	22	14	11
Chr_6:1097123-1097391	11	18	32	22	16	20	18	35	20	16	6	12	20	17	16	19	10	24	12	15	8	10	14	14	5	16	8	10	10	10	18	16	37	4	16	7	15	16	15	21	35	30	20	30	22	33	34	24	20
Chr_6:1332107-1332381	35	18	30	66	0	31	15	22	32	14	57	21	38	22	38	21	22	35	12	0	21	65	0	20	34	0	0	43	0	20	0	44	36	20	14	24	0	12	21	32	0	32	74	56	67	35	40	75	36
Chr_6:1374259-1374532	83	79	83	45	50	71	89	90	99	103	66	51	55	84	63	71	55	64	31	29	70	70	56	58	50	55	46	60	52	60	52	69	142	43	43	37	46	42	77	93	72	81	97	94	88	86	101	88	57
Chr_6:1404076-1404350	35	16	44	39	12	18	18	18	44	26	28	26	28	19	40	23	20	23	18	21	12	15	20	20	16	13	20	16	20	18	12	25	34	8	15	22	13	36	25	15	17	15	1	24	24	19	46	7	10
Chr_6:1464763-1465037	41	36	40	26	28	28	34	56	55	59	36	28	38	36	24	26	34	50	24	39	37	38	18	48	12	18	12	33	30	28	23	32	63	49	27	25	33	22	37	40	46	71	43	51	40	46	42	68	22
Chr_6:1492263-1492531	38	41	40	54	22	42	46	59	70	58	42	43	38	45	47	40	41	39	36	46	38	51	37	39	36	28	32	51	36	39	29	34	103	52	41	30	24	33	30	64	44	78	47	62	46	61	59	68	32
Chr_6:1576330-1576562	34	16	15	29	10	23	30	25	16	24	24	26	20	19	20	18	20	46	17	19	25	27	18	34	14	21	10	18	18	12	14	25	58	13	26	21	13	37	18	22	24	38	24	42	49	32	42	25	16
Chr_6:1683278-1683538	8	18	5	6	8	10	10	10	10	5	2	2	0	2	0	1	4	10	4	20	10	4	7	10	4	8	12	6	9	6	0	8	12	0	8	8	3	12	8	16	12	24	12	19	4	20	13	11	10
Chr_6:1747995-1748250	72	94	103	56	82	59	53	80	96	107	70	50	44	77	46	57	69	82	71	81	79	106	84	92	42	65	61	54	48	64	49	57	143	53	50	81	58	84	126	111	88	80	94	114	88	119	123	96	74
Chr_6:1810683-1810957	62	39	83	82	70	51	53	84	68	88	39	38	47	61	44	42	58	52	38	60	44	56	46	38	28	52	43	32	44	69	29	40	139	44	30	49	42	56	60	89	95	91	86	55	31	72	86	74	69
Chr_6:1878877-1879124	39	23	35	34	23	16	23	41	34	34	28	26	13	20	20	19	26	24	23	39	19	29	29	12	25	10	21	20	12	24	17	46	61	14	21	7	15	27	11	37	25	0	7	49	50	0	19	16	23
Chr_6:1909728-1909992	36	26	42	27	22	39	18	40	24	37	23	26	26	37	21	28	35	32	23	28	24	26	15	30	22	34	16	36	28	20	12	26	66	16	27	18	29	32	64	42	31	39	18	30	22	32	50	30	33
Chr_6:1937108-1937382	12	2	12	4	4	4	8	8	8	12	12	9	4	14	13	4	11	12	4	6	9	14	12	7	6	12	4	14	6	4	10	10	22	2	9	6	8	4	18	12	16	18	12	35	19	11	4	32	14
Chr_6:2038235-2038489	55	34	50	36	24	40	43	58	58	50	20	31	42	42	39	26	42	56	30	53	58	64	47	54	40	44	40	23	36	22	45	44	99	34	44	63	28	44	41	52	49	51	69	65	69	53	54	54	34
Chr_6:2086460-2086728	121	76	70	93	74	72	87	126	112	126	78	70	72	88	69	69	93	108	67	88	118	88	67	83	50	84	69	67	55	91	55	89	175	74	63	68	82	72	109	132	86	126	138	124	90	127	134	131	103
Chr_6:2217888-2218162	52	54	57	65	39	45	49	46	38	65	37	40	68	79	34	39	46	62	41	36	45	44	34	37	14	33	40	44	42	37	33	48	104	44	44	37	51	28	62	50	71	69	61	65	68	68	70	49	49
Chr_6:2499092-2499366	70	38	58	42	47	42	52	76	97	82	48	42	61	69	33	67	48	60	37	64	38	72	44	40	29	46	28	58	52	62	46	70	116	30	33	53	71	70	107	65	72	78	88	37	54	76	57	76	72
Chr_6:2600526-2600795	52	46	31	41	54	58	42	72	77	63	34	30	61	66	51	34	60	69	34	58	47	88	84	70	28	44	61	41	35	40	33	71	148	51	39	63	40	57	84	63	72	58	53	75	68	59	75	92	68
Chr_6:2646356-2646605	0	6	2	0	0	2	3	4	0	2	0	4	0	2	2	4	4	4	4	2	0	2	3	2	3	0	0	4	2	0	0	2	0	4	0	0	2	0	3	6	0	10	4	1	4	8	4	6	4
Chr_6:2698707-2698981	4	7	6	6	4	2	2	12	4	12	10	2	4	12	5	6	2	2	4	4	10	0	6	4	2	5	10	8	0	3	4	4	17	4	2	4	4	0	12	9	4	6	2	3	4	10	4	10	2
Chr_6:2790428-2790697	28	26	24	38	16	23	22	32	50	33	24	10	33	38	26	26	21	36	19	26	21	29	31	27	18	24	11	27	23	20	16	28	49	10	19	28	30	24	45	44	30	40	40	43	31	19	60	49	28
Chr_6:2832004-2832276	14	13	20	8	4	5	5	8	8	18	14	8	4	10	8	10	10	11	6	8	11	15	10	12	2	16	8	13	13	6	10	8	8	0	2	7	6	6	2	16	6	12	12	13	22	2	25	11	5
Chr_6:2907914-2908188	36	36	36	38	34	36	38	30	62	47	26	36	23	42	34	56	26	58	30	38	26	40	34	33	25	33	37	28	24	30	43	48	96	26	31	30	18	29	44	61	53	55	46	43	51	77	38	78	51
Chr_6:2941589-2941821	4	6	5	4	4	4	2	0	2	11	6	6	2	6	4	2	6	6	2	2	4	11	12	0	4	2	6	6	8	3	1	4	0	4	2	6	6	3	8	2	5	12	8	6	2	7	6	0	1
Chr_6:3019279-3019551	63	42	68	60	44	60	48	123	87	52	52	50	47	44	47	71	65	49	33	69	54	53	56	66	30	53	45	64	51	60	32	62	123	49	41	53	53	43	75	78	81	79	49	48	59	66	108	51	74
Chr_6:3086244-3086494	65	61	53	76	41	48	43	82	72	87	46	49	36	55	30	36	64	55	48	53	50	61	49	44	32	46	38	46	47	47	50	60	139	43	24	48	32	40	94	80	44	71	28	60	51	71	85	75	43
Chr_6:3544487-3544757	58	24	51	50	43	36	41	60	60	72	61	56	37	83	45	42	64	49	56	58	49	61	47	62	30	32	42	43	39	24	33	51	88	45	41	43	39	40	65	84	41	69	51	61	49	58	65	69	42
Chr_6:3610623-3610895	4	6	6	8	4	0	0	6	8	6	4	0	4	3	0	4	2	4	2	0	2	2	4	4	4	2	2	2	2	2	1	2	6	2	2	4	2	2	8	4	6	4	2	4	6	12	18	11	0
Chr_6:3639444-3639716	6	18	18	10	6	6	18	20	18	17	4	4	10	16	16	2	13	14	6	5	14	11	14	21	10	12	8	10	2	8	14	13	12	8	6	14	20	12	14	21	12	18	18	19	20	14	12	14	14
Chr_6:3795447-3795721	36	13	22	40	22	28	36	49	31	50	21	26	27	28	20	14	22	31	28	32	21	36	22	29	18	28	22	13	16	29	20	33	58	15	24	15	16	26	40	33	20	35	37	27	31	25	47	49	55
Chr_6:3884818-3885089	48	8	37	12	27	8	31	14	18	40	20	23	16	44	8	12	19	32	19	21	14	25	17	12	8	16	7	14	20	24	18	10	73	25	6	0	11	10	0	26	8	0	8	16	11	0	0	33	17
Chr_6:4009001-4009275	4	2	14	18	2	8	9	14	9	4	0	4	16	10	6	12	0	18	16	2	14	10	4	1	10	8	8	30	2	12	0	4	32	0	10	20	0	2	28	9	12	18	12	22	40	18	38	7	6
Chr_6:4091857-4092111	19	16	25	17	21	25	16	18	21	18	17	17	6	12	12	10	8	20	18	26	33	15	21	18	12	14	6	29	10	20	16	17	49	21	8	9	22	20	12	21	17	29	10	26	20	18	17	12	13
Chr_6:4190423-4190670	27	14	18	28	26	25	28	23	33	36	12	16	18	18	6	6	25	30	17	30	24	35	20	14	13	16	20	25	6	16	13	28	42	16	17	17	14	29	21	25	22	33	32	26	23	23	39	20	20
Chr_6:4292601-4292857	36	20	28	18	12	18	12	14	16	30	14	10	14	24	13	8	9	27	7	17	22	34	17	20	8	20	4	22	26	39	11	28	51	16	20	14	20	10	36	24	27	18	15	13	21	20	13	15	16
Chr_6:4531924-4532198	20	8	14	9	8	11	12	25	23	18	9	8	10	6	10	15	10	6	8	15	7	16	5	12	6	18	6	17	8	16	4	24	24	8	10	12	1	12	2	15	9	5	9	24	15	19	17	12	13
Chr_6:4697013-4697287	9	0	10	5	0	4	2	4	8	4	4	0	3	7	5	0	5	4	2	7	4	2	8	9	0	2	2	11	4	4	6	12	16	3	0	3	2	7	8	8	13	6	7	3	11	17	6	3	4
Chr_6:4732858-4733111	58	52	60	57	45	69	48	57	75	59	45	35	45	34	28	34	40	73	56	35	37	48	68	56	24	42	35	43	44	44	22	48	134	39	31	44	27	43	69	51	43	62	46	64	39	70	80	34	35
Chr_6:4817003-4817277	78	31	66	58	57	46	56	76	71	64	58	57	38	83	58	50	55	48	31	34	54	57	42	40	26	42	41	35	37	58	48	52	111	28	23	23	32	38	56	72	56	80	54	78	66	76	79	73	63
Chr_6:5174588-5174860	23	4	24	16	20	10	28	38	18	31	16	26	33	31	2	22	22	18	20	22	10	28	29	11	14	14	15	18	15	34	20	17	40	12	33	24	7	35	23	26	19	28	27	29	8	32	24	36	20
Chr_6:5238006-5238266	44	30	36	28	28	30	42	48	70	71	28	50	46	79	20	25	72	53	38	56	41	61	70	52	42	40	70	59	55	50	46	55	108	36	44	38	34	54	84	95	66	72	75	76	55	52	60	63	50
Chr_6:5308968-5309242	23	14	23	12	14	44	16	24	22	30	20	18	27	26	12	16	26	13	12	20	22	18	16	10	14	14	9	20	34	34	13	37	52	22	22	20	10	25	25	20	26	26	28	44	26	30	36	26	19
Chr_6:5366733-5366993	31	24	28	36	26	25	42	30	26	49	16	31	27	30	42	18	28	34	18	22	45	24	21	10	21	28	17	26	16	30	17	19	50	8	12	14	19	6	25	24	28	34	20	35	27	37	46	33	26
Chr_6:5441787-5442051	42	40	38	34	37	26	34	46	40	80	28	18	29	40	26	32	17	26	33	25	43	42	35	37	18	33	28	14	30	32	24	36	81	21	22	38	35	22	51	53	57	35	46	44	38	37	33	52	31
Chr_6:5532923-5533183	114	66	88	84	91	79	90	144	116	124	68	98	88	96	66	75	82	121	64	74	94	101	85	97	39	66	68	42	40	53	55	69	191	74	56	58	71	84	117	116	108	145	116	103	100	133	110	98	90
Chr_6:5661312-5661586	2	4	4	8	2	2	6	6	6	4	6	8	0	6	4	6	2	2	0	5	8	0	0	10	2	0	0	0	2	6	0	2	4	2	6	4	4	0	9	8	4	4	4	8	6	2	12	6	6
Chr_6:5710597-5710871	68	66	75	90	55	88	91	136	101	133	44	36	68	77	80	98	59	94	65	48	68	87	67	76	54	64	60	32	60	57	47	77	117	56	76	42	57	62	94	95	101	99	70	98	88	113	128	88	98
Chr_6:5747309-5747551	22	20	20	32	24	16	8	14	24	28	12	18	12	14	16	12	18	28	16	20	10	37	22	16	8	8	12	26	10	9	11	20	48	22	2	10	22	8	12	28	14	28	14	31	28	31	19	27	14
Chr_6:5783769-5784025	38	15	30	30	26	22	22	42	30	34	24	18	24	30	16	16	28	24	20	22	18	20	28	33	6	29	18	27	12	16	28	14	49	27	28	26	26	28	25	35	19	26	31	39	26	34	40	48	30
Chr_6:5806142-5806395	21	26	37	18	26	18	31	43	40	36	27	21	26	33	19	22	19	28	16	20	8	28	21	27	14	19	25	24	19	26	18	21	47	25	19	30	23	26	37	31	22	32	42	33	40	40	36	26	21
Chr_6:5857936-5858189	23	26	34	32	14	20	29	36	28	36	16	20	26	12	23	32	21	28	22	24	20	9	18	28	19	21	18	24	16	20	18	31	31	21	10	10	17	18	26	32	26	30	36	23	45	30	27	27	23
Chr_6:5886064-5886338	6	2	2	4	4	10	0	16	7	2	2	6	0	0	4	4	4	6	6	2	10	10	6	0	2	5	12	6	4	4	3	6	7	6	4	4	4	6	16	7	6	12	5	11	18	10	6	10	2
Chr_6:5935419-5935681	10	20	18	12	9	15	3	14	18	19	10	5	10	18	8	22	14	8	18	14	11	18	13	23	4	18	11	6	20	12	6	13	39	7	6	12	4	18	18	10	6	18	9	15	11	9	19	12	11
Chr_6:5961804-5962063	0	0	2	0	0	0	0	0	2	0	0	2	2	0	2	4	2	2	8	2	2	0	2	2	0	0	1	0	0	4	2	2	4	2	0	0	0	0	0	0	0	0	0	0	0	0	2	0	1
Chr_6:5991098-5991366	20	14	12	10	34	8	8	34	24	38	26	18	17	21	19	24	24	22	20	36	45	21	15	27	20	22	18	13	19	15	21	30	48	22	5	22	13	5	25	30	30	30	23	28	20	23	27	23	26
Chr_6:6057007-6057239	18	10	6	4	8	15	4	9	8	11	2	8	5	3	10	2	6	5	6	8	14	12	15	24	6	12	16	4	8	11	0	12	33	10	2	16	4	6	15	21	11	17	17	21	13	15	14	11	4
Chr_6:6173962-6174233	20	12	18	12	9	20	29	21	30	16	14	7	26	20	8	12	10	21	8	16	21	16	14	22	12	10	13	20	9	18	4	21	28	17	21	18	18	26	39	13	22	24	20	31	10	44	39	25	9
Chr_6:6196802-6197076	0	0	0	0	0	0	0	0	0	0	0	0	0	0	0	0	0	0	0	0	0	0	0	0	0	0	0	0	0	0	0	0	0	0	0	20	17	0	27	0	18	18	0	22	14	25	32	0	0
Chr_6:6220497-6220763	21	18	13	18	18	38	14	22	48	36	12	24	18	26	14	18	22	22	16	24	32	32	14	14	18	24	12	27	20	20	16	24	57	24	9	20	12	18	46	28	29	32	23	31	26	26	31	38	12
Chr_6:6281783-6282035	14	10	25	16	16	12	2	37	12	22	7	19	18	12	16	16	20	10	10	22	20	20	15	8	16	12	14	14	24	22	16	30	29	14	12	21	12	26	26	14	14	26	39	25	46	20	28	20	19
Chr_6:6302375-6302630	26	14	20	20	16	21	18	21	27	44	20	25	12	12	10	15	25	16	20	32	19	28	23	32	21	34	12	16	20	26	18	53	39	14	12	20	18	28	20	32	37	37	36	14	24	41	37	50	23
Chr_6:6428126-6428358	24	30	32	20	14	20	16	39	35	45	14	11	8	16	25	13	30	28	18	20	27	24	28	51	17	22	20	11	18	18	17	10	52	24	16	22	28	34	41	22	14	32	24	26	36	26	21	24	16
Chr_6:6448483-6448739	142	96	138	104	108	105	89	94	137	148	92	70	71	106	87	72	104	108	85	90	91	96	91	95	40	101	70	56	72	79	54	75	209	60	60	78	87	64	143	147	93	121	121	152	120	172	179	135	94
Chr_6:6518744-6519018	12	9	18	12	18	12	17	24	13	20	6	2	8	22	14	12	10	19	14	14	14	10	16	17	6	14	10	6	8	16	7	23	26	13	6	17	16	15	24	17	10	24	18	22	19	24	30	26	16
Chr_6:6557067-6557339	21	14	0	0	14	8	2	16	13	19	20	17	0	0	0	6	8	0	0	9	11	0	12	17	16	20	8	0	15	0	7	23	30	8	19	22	0	17	23	29	4	8	28	42	31	11	27	23	27
Chr_6:6595852-6596120	71	55	53	62	23	39	66	89	56	67	35	34	45	43	34	47	42	71	29	53	42	58	44	71	23	44	37	37	30	59	29	42	116	30	36	63	27	42	66	38	43	81	57	61	46	58	112	64	61
Chr_6:6661790-6662064	34	26	40	48	22	34	29	46	61	54	23	22	26	24	32	21	25	26	22	36	30	32	23	27	24	28	19	25	31	26	31	36	54	21	22	28	32	28	25	55	40	51	40	53	41	37	32	40	38
Chr_6:6683516-6683759	8	26	32	20	18	28	12	22	28	42	6	16	14	23	24	21	27	40	15	19	18	39	23	26	11	20	14	10	13	15	11	18	52	14	18	3	21	31	38	37	24	32	19	29	39	36	37	24	15
Chr_6:6706516-6706786	36	18	31	53	24	50	34	36	40	43	22	21	28	50	41	26	50	48	14	40	21	64	41	25	20	21	21	37	37	41	25	36	77	33	24	35	32	44	55	56	43	37	41	70	59	48	40	66	37
Chr_6:6856921-6857148	0	2	2	5	2	2	0	0	2	0	0	0	0	1	0	0	0	2	3	2	1	8	0	0	2	0	2	0	0	0	0	4	2	2	0	4	6	2	2	4	2	8	2	2	6	2	0	2	4
Chr_6:6888743-6889017	46	18	38	31	20	34	14	50	38	41	18	20	24	20	24	25	37	41	14	30	40	36	32	27	22	35	17	21	30	20	21	39	70	37	13	18	31	33	34	48	27	35	34	52	31	62	67	53	43
Chr_6:7069900-7070169	148	86	65	107	69	96	96	129	151	164	76	91	80	127	88	91	98	115	80	89	78	115	102	130	47	78	61	85	92	74	82	90	259	79	106	67	95	97	152	161	78	122	139	112	143	120	124	134	102
Chr_6:7281636-7281891	39	44	34	62	26	29	34	44	57	57	28	46	36	55	38	32	37	55	45	41	48	38	49	49	27	42	34	35	49	53	37	46	90	38	27	26	24	36	59	53	25	44	42	54	28	45	44	54	27
Chr_6:7308751-7308975	11	9	16	17	19	14	16	16	11	15	6	15	9	10	15	16	22	23	4	24	12	25	8	20	8	16	13	10	15	18	14	16	41	8	15	14	22	19	28	21	13	26	23	24	26	11	17	22	13
Chr_6:7354534-7354781	35	32	40	38	36	28	26	56	50	56	18	37	22	29	30	22	26	45	24	29	31	56	43	22	20	20	15	37	17	28	29	30	89	49	40	27	28	32	39	40	26	55	40	43	29	43	26	38	38
Chr_6:7391440-7391664	14	6	8	11	0	6	2	10	12	14	4	3	0	2	6	5	4	14	12	4	14	6	11	8	4	5	8	6	6	2	4	10	16	6	9	6	6	12	7	12	6	10	14	12	6	10	16	9	7
Chr_6:7698980-7699237	36	24	10	10	16	12	4	34	44	41	34	13	10	12	8	15	26	4	10	26	39	7	44	8	12	13	16	4	11	3	15	39	54	14	2	23	8	10	31	36	27	35	39	48	42	32	33	35	47
Chr_6:7971555-7971829	4	0	6	10	6	2	2	3	4	4	8	0	2	4	2	8	4	4	4	4	6	22	10	3	12	0	2	6	4	4	2	4	9	0	0	8	2	0	8	8	2	4	7	8	8	6	11	12	6
Chr_6:8045284-8045555	74	58	52	74	65	46	54	76	99	82	65	80	16	85	56	62	95	76	83	38	89	96	63	95	38	79	42	51	44	76	50	78	193	54	15	0	20	33	47	43	33	50	0	62	0	48	36	0	0
Chr_6:8111243-8111508	20	26	36	38	19	16	24	38	40	48	36	22	30	41	28	18	40	30	20	22	39	29	40	30	15	21	27	20	6	34	26	32	57	22	18	21	34	27	47	54	41	48	52	34	52	32	35	40	38
Chr_6:8145576-8145812	13	10	21	23	8	8	17	16	26	49	18	9	23	15	18	16	10	20	28	20	20	20	22	35	4	22	25	26	6	6	20	18	36	26	30	23	15	24	18	35	18	21	24	29	22	12	17	27	4
Chr_6:8244535-8244809	18	12	28	24	16	10	14	8	20	18	4	16	7	14	12	4	12	22	8	16	14	22	10	12	0	6	4	21	8	10	11	21	8	8	8	13	8	13	19	19	17	16	6	19	12	20	28	4	10
Chr_6:8288210-8288472	10	10	5	7	13	0	2	23	13	33	8	19	0	4	2	25	0	21	10	6	11	2	20	13	15	21	23	14	16	0	1	24	32	28	0	4	3	2	5	8	8	13	0	4	2	8	6	4	21
Chr_6:8409155-8409423	26	18	37	34	14	16	27	18	56	16	6	10	16	28	17	15	16	28	16	16	22	23	32	14	14	19	20	24	26	13	12	29	39	20	26	14	16	25	26	36	19	28	22	27	31	26	26	26	20
Chr_6:8433560-8433795	6	2	6	8	2	0	2	7	4	4	4	2	3	6	0	4	4	8	6	8	8	4	7	8	0	11	8	6	0	4	4	0	4	6	4	8	8	7	10	8	13	4	11	12	6	6	4	4	0
Chr_6:8462675-8462943	38	10	25	27	16	28	14	46	22	43	32	16	19	24	33	7	24	27	24	34	27	30	33	26	11	18	20	9	20	29	15	27	76	18	20	26	19	21	42	38	23	56	40	49	36	49	28	32	22
Chr_6:8524201-8524462	2	0	0	0	2	2	2	0	0	0	0	0	0	0	0	0	0	0	0	0	0	2	0	0	0	0	0	2	0	2	2	0	4	2	0	0	2	2	0	2	0	3	2	0	0	0	2	0	2
Chr_6:8587154-8587421	2	0	0	0	4	0	0	4	2	0	2	0	0	4	2	0	0	0	0	0	0	0	2	0	0	0	2	0	3	2	0	0	2	0	0	4	0	0	0	2	0	0	0	0	0	0	0	2	2
Chr_6:8645136-8645406	6	4	15	8	7	15	15	18	32	19	4	22	6	20	10	10	15	9	12	2	17	12	10	18	9	4	15	4	5	8	4	18	18	8	6	10	5	8	16	17	9	16	11	9	10	13	15	7	6
Chr_6:8918788-8919059	12	6	8	2	8	2	2	6	4	4	10	4	8	2	4	4	6	8	3	7	4	5	10	6	2	12	4	2	12	0	4	8	11	5	10	6	2	2	6	6	4	5	9	4	8	10	16	11	2
Chr_6:9075276-9075550	22	21	21	22	18	27	20	29	18	48	10	40	17	44	14	18	25	33	12	20	28	30	18	21	22	15	23	21	21	16	17	24	52	9	13	20	22	22	25	20	21	16	13	24	22	36	34	25	32
Chr_6:9204717-9204982	95	84	100	36	55	44	54	65	107	110	42	28	65	84	54	57	52	88	50	36	39	48	65	90	34	46	50	43	54	49	41	66	142	55	59	56	38	62	114	61	63	86	87	68	54	84	98	57	66
Chr_6:9324918-9325192	42	42	18	27	16	28	31	34	20	30	24	17	20	26	12	17	28	13	19	16	26	26	21	10	26	25	20	16	8	23	6	27	39	17	14	8	10	5	32	13	11	16	15	9	9	21	23	24	20
Chr_6:9350020-9350249	4	0	0	0	0	0	0	0	0	0	0	0	0	0	0	0	0	0	0	2	0	2	0	0	0	0	0	0	2	0	0	4	0	0	0	0	1	0	2	4	2	0	0	2	0	1	4	0	0
Chr_7:243280-243554	20	8	26	23	20	20	18	11	14	23	10	10	10	12	14	22	20	36	14	20	18	30	26	14	6	13	8	10	19	20	10	28	59	12	15	18	18	20	23	30	13	15	21	28	18	24	22	33	28
Chr_7:301923-302173	70	52	56	69	44	47	46	42	58	63	39	41	44	27	26	44	36	47	34	38	47	70	59	38	36	39	47	37	26	21	27	43	86	34	18	32	28	39	84	67	45	60	34	63	38	82	63	42	35
Chr_7:348027-348301	30	20	22	24	25	18	20	30	23	28	28	26	20	31	19	36	20	10	5	23	30	32	20	14	8	16	15	24	18	26	25	30	36	26	12	22	20	20	26	40	13	41	30	36	25	38	18	23	40
Chr_7:369967-370223	78	48	46	66	48	43	50	56	104	88	32	42	43	59	32	37	56	52	37	44	43	66	47	54	33	50	38	30	37	41	37	35	110	45	36	31	34	36	89	48	50	86	55	57	64	75	49	50	40
Chr_7:431021-431249	24	12	32	30	15	18	19	24	34	37	19	6	10	21	24	20	32	52	31	34	38	32	37	18	6	24	26	14	26	17	24	34	68	14	21	56	24	50	58	40	37	48	23	51	25	38	36	20	23
Chr_7:455318-455591	8	17	24	2	2	8	6	6	14	10	10	15	11	4	4	4	6	6	7	8	2	7	9	20	8	14	10	16	16	2	14	2	29	12	10	10	16	14	18	4	5	0	5	12	8	5	2	10	6
Chr_7:531456-531697	65	29	24	30	24	27	22	35	41	56	36	27	34	36	26	22	39	52	21	35	35	45	38	62	14	28	15	26	32	42	9	34	93	20	27	42	30	45	70	60	40	52	41	48	48	57	20	51	41
Chr_7:576511-576777	30	14	31	43	26	36	32	42	53	55	18	43	37	48	44	24	39	57	24	32	24	40	36	30	24	20	16	14	34	26	23	22	89	32	22	34	20	31	45	32	31	55	31	27	40	42	32	37	27
Chr_7:636892-637153	23	14	16	12	6	11	18	28	17	20	8	13	21	23	17	10	13	7	11	14	17	22	21	13	15	10	23	17	12	18	8	10	36	5	1	6	24	4	14	21	5	10	17	12	16	13	30	8	19
Chr_7:668591-668863	40	40	46	43	27	46	25	48	57	63	23	21	32	39	43	29	26	33	32	38	26	52	36	30	21	29	28	37	32	52	22	26	113	36	21	27	13	20	32	24	33	48	22	42	48	64	73	43	25
Chr_7:694186-694425	18	14	5	12	12	10	6	12	16	16	10	4	12	17	6	2	9	17	8	14	14	6	6	6	7	6	8	0	20	7	8	4	24	8	12	9	13	10	15	5	8	16	26	12	19	10	22	16	6
Chr_7:892092-892362	10	8	0	14	10	6	6	13	12	6	14	16	12	16	8	4	8	10	9	20	18	14	8	6	10	15	8	18	11	9	14	18	26	8	7	4	10	15	4	13	16	10	12	6	14	8	12	16	8
Chr_7:1031702-1031976	10	2	18	6	4	5	2	8	12	4	6	10	4	4	6	4	8	4	2	2	4	6	6	8	4	8	6	14	14	4	14	12	13	3	6	2	0	8	0	8	6	14	4	3	14	9	2	4	10
Chr_7:1104442-1104676	14	4	15	18	13	2	10	5	23	24	8	11	4	14	12	4	14	14	14	26	12	18	4	15	10	16	8	15	14	16	8	15	33	10	4	14	9	18	21	9	16	28	22	17	17	13	34	24	18
Chr_7:1199725-1199998	52	32	36	57	36	38	59	66	62	73	38	40	38	49	46	33	32	68	30	36	39	36	34	48	16	44	39	32	33	35	35	44	86	32	22	28	36	21	60	60	30	46	44	41	55	70	65	65	41
Chr_7:1323190-1323435	14	10	26	16	16	12	8	24	28	37	6	16	14	20	4	8	16	14	11	12	18	26	20	16	13	4	9	25	16	16	14	20	32	7	8	10	24	16	18	36	15	37	20	0	2	12	16	13	8
Chr_7:1384197-1384428	15	13	27	28	22	22	10	16	23	14	12	6	10	18	11	10	12	32	16	15	20	17	15	27	16	8	13	19	22	28	28	20	52	18	5	26	30	10	23	17	27	43	19	30	22	27	31	25	17
Chr_7:1502167-1502436	58	70	56	62	47	58	47	96	88	91	36	54	54	71	60	49	53	55	48	63	68	61	67	52	38	44	54	78	39	46	27	66	136	43	35	84	47	54	78	103	75	99	112	85	68	77	80	93	70
Chr_7:1627666-1627940	42	28	34	28	36	26	10	45	28	41	35	33	20	27	33	12	32	32	26	36	26	34	30	24	15	20	27	30	17	32	14	29	70	13	17	21	30	38	23	11	24	34	15	20	16	34	32	10	23
Chr_7:1692084-1692351	31	20	26	34	40	30	30	56	40	36	22	28	28	32	26	23	20	23	13	28	30	44	52	32	36	21	12	62	35	34	18	28	55	29	25	21	20	26	26	42	33	42	27	38	30	36	41	34	27
Chr_7:1729107-1729381	44	32	23	44	18	36	20	38	40	40	20	46	34	38	38	46	42	40	26	54	45	34	32	31	32	35	20	45	28	28	40	30	81	34	16	28	18	42	30	40	53	60	66	56	37	50	54	49	30
Chr_7:1752510-1752784	12	10	14	4	18	16	8	18	7	16	4	20	10	16	11	6	13	10	10	10	17	24	8	24	19	8	3	3	12	9	10	23	46	17	2	8	21	16	10	22	16	25	15	22	20	20	16	19	8
Chr_7:1835082-1835320	34	41	24	17	17	27	24	27	43	38	24	10	26	23	28	28	45	36	13	22	23	32	30	41	24	20	22	26	27	12	14	11	56	17	12	26	27	24	38	37	42	40	36	50	26	39	35	40	24
Chr_7:1992665-1992939	16	9	32	14	12	13	22	15	36	20	4	6	10	18	16	12	11	20	10	26	4	4	4	11	2	6	11	6	12	16	13	20	16	10	8	13	34	10	19	14	26	12	13	26	30	18	13	22	8
Chr_7:2015516-2015753	91	46	85	60	44	49	45	47	88	109	63	50	26	86	65	36	70	63	63	66	79	73	52	66	32	60	34	30	49	53	43	60	117	40	64	60	35	70	78	56	61	107	60	91	62	70	99	54	46
Chr_7:2180523-2180783	7	6	8	12	11	4	10	9	10	8	8	5	7	9	6	6	6	13	8	4	8	12	10	15	8	2	9	2	6	5	10	12	14	7	5	8	10	8	16	22	4	11	12	15	9	14	8	9	6
Chr_7:2278006-2278273	33	13	30	31	25	17	35	39	42	42	20	12	16	18	9	23	39	41	30	28	37	30	26	32	26	19	31	36	23	26	6	57	63	15	28	12	28	12	30	20	28	23	22	25	21	28	34	27	16
Chr_7:2385455-2385724	8	12	8	24	23	12	15	34	21	30	3	4	22	16	16	14	12	36	12	21	0	0	3	12	8	24	15	0	9	11	8	32	6	24	22	4	14	24	12	6	0	24	2	22	27	2	18	4	0
Chr_7:2408796-2409068	2	2	10	7	6	2	5	12	18	8	8	6	13	8	6	8	11	4	2	6	14	0	4	2	4	10	8	7	2	8	2	3	18	2	8	2	6	10	10	13	8	8	13	19	5	19	16	15	6
Chr_7:2457710-2457968	6	1	12	22	16	6	5	18	6	16	2	6	12	6	8	6	6	22	11	15	0	0	2	10	10	18	4	0	6	6	8	8	0	4	2	6	12	6	21	9	8	10	16	16	16	21	25	33	13
Chr_7:2627211-2627485	72	36	57	62	54	58	59	65	82	102	57	48	65	78	33	43	58	77	51	90	93	87	81	53	49	54	46	65	67	77	51	79	115	40	38	59	35	64	71	80	71	62	58	83	36	80	56	73	71
Chr_7:2713432-2713706	0	0	0	0	1	0	0	0	0	0	0	0	0	1	0	0	0	1	0	0	1	0	0	0	1	0	0	2	0	0	0	0	1	0	2	0	0	2	1	0	4	0	0	1	0	0	0	0	0
Chr_7:2797992-2798263	2	6	10	16	16	8	4	22	16	18	8	6	12	16	8	6	18	8	8	12	7	8	16	10	9	15	4	18	6	14	12	12	16	8	13	10	10	10	8	16	10	12	16	8	15	10	20	21	17
Chr_7:2901964-2902235	76	47	49	42	63	52	38	67	73	98	33	28	32	79	20	47	33	52	38	45	40	58	43	43	29	31	28	27	25	38	34	35	91	30	51	40	35	45	45	47	41	57	58	55	18	42	80	44	43
Chr_7:3531746-3532020	40	15	30	19	24	20	15	16	44	40	10	12	24	27	16	7	17	24	21	11	25	24	18	20	8	22	22	17	15	20	12	18	36	10	24	18	14	12	30	22	28	37	26	34	22	35	40	38	21
Chr_7:3752840-3753113	27	44	49	44	44	14	30	65	60	84	36	34	32	50	30	48	42	25	22	43	52	48	40	38	38	32	24	34	34	38	20	31	66	40	21	32	24	46	42	56	33	77	28	54	55	68	70	57	33
Chr_7:3842946-3843207	32	18	24	13	23	18	24	30	25	35	12	14	29	20	10	15	10	27	26	12	25	20	28	10	2	17	18	18	17	10	18	16	48	12	17	16	19	16	28	16	17	22	18	24	26	20	31	21	11
Chr_7:3914103-3914377	32	12	33	40	24	41	33	39	45	28	29	30	36	46	38	27	29	51	24	23	29	35	39	50	15	19	21	42	30	28	32	22	66	12	17	38	23	34	27	39	30	48	37	41	39	37	40	46	27
Chr_7:4077827-4078101	36	45	59	42	32	17	44	58	65	64	33	34	41	43	58	49	40	63	28	32	43	61	26	42	34	28	28	22	37	51	30	42	106	56	37	35	36	57	60	61	39	66	43	71	62	66	58	65	48
Chr_7:4341041-4341293	28	12	28	16	20	26	17	26	17	34	24	20	22	24	12	30	26	26	8	13	28	19	16	20	12	16	26	24	10	22	12	23	45	12	13	24	15	20	14	34	18	23	14	29	24	40	32	38	18
Chr_7:4520951-4521222	32	28	32	30	34	30	18	42	29	50	10	6	38	34	20	24	46	29	12	24	32	40	29	28	22	30	22	20	11	23	22	16	58	20	33	24	17	24	37	46	59	42	37	40	37	46	50	45	33
Chr_7:4599514-4599763	12	12	18	22	12	18	8	22	18	37	20	19	18	22	16	14	21	19	18	16	14	24	35	14	12	18	18	28	20	10	17	24	41	26	8	14	23	29	22	20	22	10	23	18	21	23	19	31	0
Chr_7:4900396-4900662	16	16	23	8	8	12	8	15	17	20	16	16	10	26	14	4	8	12	13	8	21	20	6	13	4	12	13	12	7	9	10	18	33	6	5	17	8	13	11	18	17	21	31	18	9	14	25	19	5
Chr_7:5038063-5038304	38	18	34	14	16	24	18	21	31	42	22	25	11	19	26	11	20	25	8	22	36	35	52	30	21	20	24	24	23	18	12	28	79	26	18	30	22	21	28	24	20	37	28	26	37	30	21	21	22
Chr_7:5105833-5106102	42	38	61	29	24	28	25	45	34	59	24	20	17	40	30	20	36	24	18	21	32	34	36	22	20	16	18	13	10	23	33	29	84	20	16	13	14	18	44	42	34	55	22	34	39	52	53	37	22
Chr_7:5183262-5183536	34	20	28	30	32	21	22	45	27	24	28	28	17	38	14	26	31	42	29	40	25	34	40	24	16	18	39	47	28	29	23	46	65	28	26	24	25	37	46	49	37	30	31	33	46	59	25	57	27
Chr_7:5272277-5272543	49	59	52	74	32	55	52	81	66	81	21	36	30	61	42	47	43	56	51	49	60	71	79	58	36	49	44	47	33	43	41	48	104	32	36	41	33	43	72	57	46	72	51	78	50	68	72	62	64
Chr_7:5327663-5327890	6	10	15	13	4	8	5	9	10	23	6	5	8	11	6	15	10	4	5	18	21	21	6	8	8	4	1	2	10	9	8	5	45	5	16	12	4	10	32	14	11	14	15	14	17	10	13	8	6
Chr_7:5435359-5435633	0	10	6	10	8	4	10	19	8	16	18	3	10	11	2	4	8	9	12	16	10	20	7	10	18	4	14	8	10	7	16	9	12	2	6	14	12	10	8	9	14	18	10	14	7	6	8	5	8
Chr_7:5542641-5542903	67	48	38	46	52	51	43	92	85	80	59	36	49	85	56	50	47	38	48	45	60	41	40	67	28	50	33	44	32	44	36	54	113	35	37	39	37	52	85	68	50	77	83	93	56	89	104	59	45
Chr_7:5599424-5599691	61	35	49	64	41	44	47	79	42	56	38	46	34	55	49	38	33	57	39	31	52	43	32	56	36	27	45	27	29	41	27	57	131	51	32	34	45	55	56	63	45	53	55	68	43	65	39	68	44
Chr_7:5745633-5745886	18	4	16	14	22	19	16	18	16	17	2	13	22	24	12	8	16	12	24	22	24	19	20	10	16	8	10	35	24	17	12	12	35	26	15	12	17	22	13	32	4	8	14	17	13	18	21	15	16
Chr_7:5799494-5799768	18	10	15	14	2	12	8	12	10	16	10	11	12	12	8	6	4	8	2	14	14	12	9	17	12	8	10	4	8	10	4	12	18	8	8	10	8	10	10	20	18	16	12	15	13	22	12	18	6
Chr_7:5826820-5827088	22	22	11	10	16	12	14	15	16	27	4	10	13	14	24	18	8	24	12	14	8	14	8	16	2	20	11	10	8	12	9	16	24	15	6	21	10	11	27	30	22	21	16	30	18	26	32	33	19
Chr_7:5990438-5990712	83	60	66	79	60	57	78	104	104	100	62	58	59	96	66	66	76	70	84	53	82	103	71	68	54	80	52	80	64	88	62	91	189	91	64	46	73	60	97	94	86	117	126	77	77	92	90	136	63
Chr_7:6034557-6034788	38	22	18	20	20	13	16	37	24	49	12	17	15	24	17	16	41	57	44	27	62	52	38	42	21	20	34	20	31	21	26	21	82	21	28	52	38	51	45	27	38	60	31	41	41	30	27	37	23
Chr_7:6065728-6065986	0	0	0	0	0	2	0	0	0	8	5	1	0	6	2	4	6	0	0	2	4	8	6	0	0	0	0	2	0	3	0	0	14	0	7	7	0	15	4	5	10	12	2	5	6	14	8	8	6
Chr_7:6186033-6186303	30	18	30	27	36	24	13	34	66	64	18	27	28	44	24	18	34	30	17	24	27	40	22	26	20	33	36	28	26	22	20	44	62	12	17	26	31	26	40	35	34	47	48	37	28	45	40	48	20
Chr_7:6238946-6239214	22	14	14	16	20	19	16	28	14	28	24	26	26	16	18	22	23	22	18	31	28	19	24	8	9	26	7	25	24	20	12	12	36	34	19	16	24	22	18	34	22	34	12	13	28	34	20	24	14
Chr_7:6267283-6267557	133	86	103	168	102	85	93	161	196	164	94	104	110	166	101	94	174	148	120	139	158	178	163	161	103	150	136	148	104	120	116	174	367	139	102	124	112	136	182	223	155	182	188	180	172	150	160	237	148
Chr_7:6325557-6325812	36	38	36	28	22	10	22	30	47	25	5	10	24	14	29	15	8	30	25	10	22	24	18	32	13	23	25	16	29	9	26	30	29	13	16	18	20	17	34	65	31	40	31	40	51	18	35	25	32
Chr_7:6348520-6348794	28	10	26	22	16	4	18	24	24	20	8	21	20	26	20	16	18	22	10	8	19	26	20	19	11	8	17	10	2	14	18	30	40	9	8	13	6	18	24	16	21	18	28	34	24	34	30	30	12
Chr_7:6425867-6426136	12	12	4	8	26	11	16	27	8	20	16	11	17	18	17	18	28	24	8	6	8	18	12	10	10	10	12	14	10	10	6	12	34	14	10	6	14	12	15	26	19	43	16	20	4	22	27	11	24
Chr_7:6565937-6566206	44	28	52	40	40	41	24	41	63	47	31	28	33	57	25	38	22	44	42	32	46	44	32	33	22	34	36	24	36	46	33	38	86	14	16	25	20	26	47	39	39	50	34	51	31	55	48	39	30
Chr_7:6592212-6592471	89	67	83	82	65	74	60	104	106	89	36	47	58	76	58	63	96	104	62	84	75	84	75	77	44	59	81	58	72	56	37	77	214	51	39	69	72	70	82	87	62	126	90	106	85	89	121	87	82
Chr_7:6743075-6743349	22	7	14	14	14	8	12	20	14	10	8	9	8	16	6	10	14	6	8	17	12	7	12	8	4	4	12	9	10	12	18	8	28	10	12	2	8	12	4	19	18	12	10	8	18	9	12	22	13
Chr_7:6801629-6801894	47	24	28	41	36	28	42	64	34	54	16	32	30	46	44	55	42	50	32	26	40	30	31	48	16	33	34	38	30	22	22	49	69	29	37	46	31	35	43	57	33	54	55	55	73	67	67	81	44
Chr_7:7027563-7027837	19	17	27	20	16	20	29	48	30	36	25	24	19	20	26	12	24	31	14	22	34	24	16	20	20	25	22	20	22	13	13	20	56	19	18	22	27	19	28	10	18	28	13	12	28	22	50	17	29
Chr_7:7063466-7063737	87	41	36	56	48	50	49	80	88	68	40	26	36	58	36	36	33	50	44	24	36	30	54	39	28	50	54	47	61	58	32	48	114	30	32	44	55	39	69	57	55	48	55	58	53	66	82	58	34
Chr_7:7245418-7245683	10	12	14	14	6	10	8	8	18	14	11	10	4	16	12	6	12	6	8	16	12	27	26	12	9	6	4	14	22	28	14	16	24	18	8	26	1	21	28	4	0	6	10	4	8	8	22	8	4
Chr_7:7306597-7306865	20	14	22	22	17	15	16	48	21	30	11	25	19	18	13	22	27	23	10	20	32	23	28	20	14	26	18	18	8	10	12	29	45	22	5	9	28	25	32	29	23	36	28	41	28	33	28	42	12
Chr_7:7373197-7373471	26	12	22	19	14	34	16	27	35	56	30	28	26	43	12	29	32	18	17	49	36	49	24	18	20	14	14	20	8	23	8	22	92	10	6	11	8	16	27	40	40	30	24	34	43	34	29	16	28
Chr_7:7432892-7433166	0	4	2	0	0	0	0	0	0	2	2	0	0	2	2	0	0	0	2	2	0	0	0	0	0	0	0	2	0	0	0	2	3	0	26	0	0	26	2	8	2	2	13	12	10	15	16	18	9
Chr_7:7532154-7532425	26	21	24	15	27	19	22	32	30	36	15	28	28	24	21	10	16	8	12	26	24	29	10	29	18	14	14	13	12	16	16	9	32	18	22	13	10	23	17	21	16	30	25	29	27	28	35	28	11
Chr_7:7691964-7692237	12	4	8	8	8	10	2	4	16	10	2	10	4	10	8	4	0	6	7	14	8	20	13	16	8	12	10	10	0	20	14	28	34	10	6	14	4	6	13	18	9	16	8	18	15	11	12	2	11
Chr_7:7789840-7790107	68	43	57	36	35	47	26	35	75	82	30	33	34	59	32	35	52	58	42	50	43	40	76	57	21	38	50	56	41	56	37	52	109	26	39	39	34	45	54	71	38	56	57	59	49	54	50	65	22
Chr_7:7920951-7921225	18	14	22	21	16	18	21	30	35	25	10	24	22	36	38	29	28	32	7	12	22	38	32	24	27	16	18	20	19	20	19	21	58	22	12	14	22	20	32	30	27	30	40	39	24	26	42	41	32
Chr_7:8076288-8076562	0	2	2	0	0	0	0	2	2	0	2	0	0	1	2	0	0	4	0	0	0	2	0	2	1	2	2	0	2	2	0	0	2	0	2	2	4	0	10	6	10	2	8	0	6	11	4	4	4
Chr_7:8113937-8114206	32	9	16	14	30	17	25	20	27	28	17	14	11	25	16	18	16	28	23	25	30	31	20	25	16	20	20	22	9	31	24	23	54	22	14	15	13	22	22	33	17	29	23	23	29	28	44	18	20
Chr_7:8206420-8206694	16	2	4	6	4	9	10	16	8	22	8	6	10	14	15	6	12	10	8	19	10	14	8	4	14	9	2	8	8	4	4	8	20	9	6	4	14	10	6	14	12	12	13	6	12	20	24	19	12
Chr_7:8419248-8419519	0	0	0	0	0	0	0	0	0	0	0	0	0	0	0	0	0	0	0	0	0	0	0	0	0	0	0	0	0	0	0	0	0	0	0	0	0	0	0	0	0	0	0	0	0	0	0	0	0
Chr_7:8598396-8598669	36	42	24	43	42	35	42	60	42	51	28	26	32	34	30	38	31	42	18	30	33	33	38	22	20	18	24	41	16	38	30	40	75	18	18	32	20	41	64	42	43	62	51	46	35	60	45	49	26
Chr_7:8752353-8752622	26	18	31	19	13	15	24	28	14	18	27	20	19	37	17	11	18	23	25	16	25	26	31	24	24	25	14	27	17	36	15	21	26	18	13	14	20	15	20	48	23	35	11	24	23	35	17	24	20
Chr_7:8774499-8774773	21	15	33	22	22	24	34	34	24	39	24	32	29	40	24	13	26	40	20	24	32	24	40	19	39	33	10	26	23	24	38	32	67	20	23	17	20	32	34	36	34	51	38	50	35	39	45	42	32
Chr_7:8977046-8977320	66	28	37	63	45	57	38	64	91	93	56	61	38	75	36	40	67	63	35	68	49	56	66	38	32	54	38	42	41	39	38	92	130	57	52	48	33	58	88	80	45	78	53	56	67	61	68	68	50
Chr_7:9142501-9142768	53	23	46	58	30	31	35	49	29	55	24	33	28	49	37	23	26	41	33	30	38	56	51	26	23	35	28	32	32	34	31	36	119	28	41	39	28	36	56	65	39	57	64	55	46	69	68	53	42
Chr_7:9312983-9313250	38	36	46	33	41	44	45	46	65	59	28	32	29	48	28	32	29	51	21	63	42	27	44	32	28	34	22	27	36	26	32	49	69	29	12	28	32	42	49	53	28	48	42	55	53	61	57	49	33
Chr_7:9511472-9511738	22	27	33	35	39	40	26	53	42	51	26	38	22	41	25	28	23	32	30	32	28	38	21	32	26	28	12	9	16	21	30	30	71	22	25	10	19	21	26	38	32	32	24	47	21	28	43	44	25
Chr_7:9608908-9609170	32	9	29	18	26	25	24	37	39	27	18	16	16	30	26	23	24	32	14	25	23	25	32	20	20	29	20	20	20	37	18	31	78	10	13	28	22	27	42	43	38	46	34	33	28	42	22	31	26
Chr_7:9757980-9758254	16	14	28	23	15	6	15	24	24	34	6	16	20	22	22	10	26	29	13	19	16	38	24	23	16	15	14	22	14	16	20	12	46	21	8	18	24	12	34	34	30	32	38	51	46	36	44	22	26
Chr_7:9846564-9846829	26	26	31	18	38	28	20	42	23	26	10	22	26	38	18	20	39	40	13	32	15	29	18	24	16	26	19	23	6	26	20	28	51	30	26	26	16	29	24	43	28	28	36	32	40	24	36	22	32
Chr_7:9923385-9923655	6	1	2	4	2	2	0	6	4	8	0	3	4	4	0	4	2	2	2	4	8	6	4	4	4	8	0	2	0	8	6	2	9	0	2	4	4	8	4	7	6	6	3	2	4	6	3	5	0
Chr_7:10026859-10027116	10	6	6	8	4	23	8	5	4	14	15	12	14	19	8	14	10	11	2	15	12	32	18	7	4	0	6	12	2	13	8	10	26	0	8	12	2	18	23	6	25	18	13	22	24	31	15	14	20
Chr_7:10077600-10077844	54	26	28	39	47	27	36	57	42	57	32	46	25	40	27	23	39	41	28	42	46	64	30	43	21	55	36	23	34	35	30	41	69	43	18	45	41	44	34	31	51	43	26	38	44	45	36	34	47
Chr_7:10109392-10109618	20	11	16	14	13	12	6	16	7	18	4	10	2	6	8	9	7	15	12	11	21	15	12	26	8	5	10	15	6	8	9	12	22	9	6	10	6	27	33	15	6	21	22	13	21	19	14	10	8
Chr_7:10149787-10150058	15	18	22	14	24	12	16	10	10	17	16	22	8	14	14	14	12	13	4	10	18	22	17	12	8	14	5	16	14	8	4	22	18	2	2	11	10	5	12	30	14	16	24	19	22	10	32	16	10
Chr_7:10222207-10222476	34	13	35	22	12	14	30	18	36	31	14	16	12	28	12	14	21	29	10	24	14	24	26	26	14	20	8	22	19	23	16	20	44	15	18	16	18	18	12	31	17	16	27	24	29	22	16	20	21
Chr_7:10303617-10303846	34	24	28	31	32	22	12	36	48	54	20	42	22	33	34	18	51	46	30	61	69	54	29	47	28	26	37	28	32	35	24	34	99	27	37	39	40	39	84	42	49	55	51	31	35	46	52	28	34
Chr_7:10378086-10378360	14	19	19	34	20	12	15	26	28	38	9	26	11	34	15	10	14	26	14	20	20	22	22	18	16	22	20	20	10	26	20	22	42	16	12	14	13	8	18	22	27	16	14	20	15	33	32	30	14
Chr_7:10426618-10426887	46	28	52	44	40	30	42	48	26	34	22	24	20	26	23	9	28	50	18	10	32	38	23	40	27	27	18	25	12	27	20	30	71	18	12	23	34	40	30	24	33	22	39	53	30	44	38	35	40
Chr_7:10473573-10473846	0	2	2	6	0	4	1	5	2	9	4	5	6	5	2	10	7	4	4	2	10	2	4	0	4	6	1	10	4	7	4	8	24	3	8	4	10	6	12	9	8	7	6	20	15	3	6	5	3
Chr_7:10629188-10629430	21	22	30	16	6	24	14	23	17	22	22	7	5	20	19	8	19	32	15	41	23	44	28	20	12	21	26	7	18	27	22	19	52	24	10	31	24	28	46	45	39	44	22	57	33	30	41	32	25
Chr_7:10783656-10783921	20	27	26	14	20	22	16	37	18	46	12	7	10	24	21	29	22	25	26	18	30	22	32	28	14	10	16	14	34	14	12	21	47	18	28	8	12	11	32	3	9	4	9	22	7	26	29	29	8
Chr_7:10862063-10862337	12	18	26	22	14	18	18	28	30	38	10	12	14	29	18	20	20	6	25	24	28	10	26	14	12	16	9	24	18	13	16	28	35	16	16	16	8	16	30	32	21	20	18	34	24	20	34	38	16
Chr_7:10961089-10961354	41	38	26	33	40	27	38	80	45	84	32	48	43	36	42	48	32	66	33	45	42	58	36	33	20	40	37	21	43	50	25	39	133	37	36	41	50	48	47	69	40	48	50	55	46	40	47	72	52
Chr_7:11023175-11023449	37	38	48	42	36	24	33	55	76	50	25	23	22	41	35	39	56	38	52	44	44	50	55	52	30	36	45	18	45	37	40	53	102	30	23	39	29	48	60	34	32	46	54	58	41	51	68	56	41
Chr_7:11049844-11050112	23	20	33	27	24	20	11	22	24	36	31	40	22	29	20	18	13	18	22	25	24	33	22	23	16	22	26	33	8	9	14	24	52	26	22	15	24	14	18	36	26	31	31	43	40	43	58	30	14
Chr_7:11146356-11146617	18	7	23	16	8	20	7	10	18	28	4	10	10	18	8	12	14	21	10	4	20	9	20	4	8	16	10	18	13	18	6	6	37	18	13	16	11	19	18	28	16	12	16	10	15	18	12	10	12
Chr_7:11171068-11171341	6	11	22	24	6	10	22	10	24	21	6	24	8	10	6	8	12	14	8	7	19	10	13	2	2	18	4	12	8	6	6	12	16	13	8	6	5	10	4	20	20	26	22	21	16	56	18	9	22
Chr_7:11296994-11297232	20	18	20	10	13	10	22	6	29	20	6	10	15	20	16	12	10	19	12	20	32	28	19	25	13	10	10	24	16	20	7	28	41	20	4	22	11	18	36	30	16	25	22	16	22	21	39	17	19
Chr_7:11421883-11422156	8	4	8	8	2	2	4	2	10	6	0	6	0	4	8	4	4	16	6	2	0	0	2	4	4	0	8	3	6	4	2	6	8	2	2	2	0	8	10	8	11	6	10	11	7	8	15	12	1
Chr_7:11485288-11485562	26	24	32	26	35	12	18	34	62	26	24	16	12	42	18	25	34	22	26	30	13	39	24	22	30	24	16	13	33	9	19	31	58	24	3	8	20	4	24	39	45	18	34	22	31	34	37	22	26
Chr_7:11601098-11601372	76	48	94	56	56	69	70	71	104	115	68	30	47	75	53	56	62	45	63	59	75	75	58	74	38	54	35	43	52	50	30	57	149	79	50	53	52	65	74	61	52	82	97	68	62	89	76	92	54
Chr_7:11673518-11673792	8	2	2	2	7	4	0	0	0	18	12	8	12	8	2	2	6	0	0	17	9	9	19	4	11	0	2	2	2	12	0	0	17	0	2	5	0	18	16	11	6	7	2	4	14	6	10	7	4
Chr_7:11717269-11717543	40	49	58	30	39	54	40	76	68	64	36	39	36	51	49	41	40	52	41	56	40	42	46	48	24	34	28	28	55	55	38	54	92	38	30	60	40	70	78	67	62	77	44	59	45	78	87	92	50
Chr_7:11852270-11852542	12	14	16	16	11	13	4	24	20	12	16	10	8	20	14	17	12	14	10	20	6	28	26	14	7	16	24	13	14	24	22	16	46	15	6	24	30	22	27	38	22	26	36	24	25	26	16	41	18
Chr_7:11899736-11900008	2	0	2	4	4	0	6	4	2	2	3	2	2	0	2	2	6	0	2	2	4	6	2	2	0	4	4	4	0	4	0	4	0	0	0	0	2	6	0	2	7	0	2	3	0	0	8	2	0
Chr_7:12031837-12032089	30	17	24	24	20	12	14	22	27	40	24	10	22	42	20	30	34	44	26	16	20	24	28	27	26	16	16	18	26	18	18	16	35	26	9	4	18	21	36	46	24	32	34	42	23	26	30	22	29
Chr_7:12137696-12137956	29	16	21	2	10	6	7	24	11	30	8	10	14	15	12	6	6	15	14	24	22	16	20	8	6	20	13	25	8	16	10	22	43	18	4	8	10	30	17	21	12	18	38	18	21	18	22	15	11
Chr_7:12269177-12269451	45	20	28	11	17	35	22	33	35	42	14	18	26	26	19	12	12	20	20	6	22	24	12	24	16	26	22	16	12	10	28	28	41	14	7	18	14	24	34	32	38	36	43	22	34	52	36	43	22
Chr_7:12289679-12289952	25	36	39	36	29	15	32	56	36	48	21	12	34	34	33	35	28	18	18	27	36	46	36	46	33	23	38	38	34	38	24	36	82	45	17	22	34	35	18	44	36	60	46	44	47	46	46	37	28
Chr_7:12322592-12322860	6	20	6	10	10	4	16	18	6	18	2	10	16	22	6	9	12	14	9	10	16	13	14	22	4	14	13	15	10	12	10	6	44	2	8	11	2	15	12	29	17	12	19	20	15	20	25	18	12
Chr_7:12365921-12366188	18	11	17	14	13	4	15	9	10	18	19	9	4	0	8	12	14	14	7	8	12	14	7	9	4	8	6	11	6	8	6	11	14	13	9	14	2	8	6	18	19	37	37	16	25	16	23	21	25
Chr_7:12394585-12394856	26	6	21	21	12	24	15	39	56	30	12	14	16	30	10	30	39	22	14	35	62	28	26	10	20	18	15	27	14	43	21	36	32	16	4	16	12	6	24	41	22	38	34	18	24	21	26	35	22
Chr_7:12439215-12439489	60	36	50	41	52	46	41	46	48	44	28	37	52	49	21	22	39	59	44	39	51	57	48	44	11	36	32	36	30	53	28	59	114	46	37	32	39	30	65	68	52	58	32	68	43	55	65	69	53
Chr_7:12487046-12487283	14	10	20	16	14	6	2	12	13	19	6	4	10	10	8	4	14	6	4	12	7	23	18	9	6	14	10	3	8	17	8	14	21	10	1	16	8	7	10	11	12	4	11	4	10	5	10	2	8
Chr_7:12519510-12519784	63	47	62	58	59	61	57	84	54	91	48	47	47	89	53	57	53	59	41	55	51	41	56	45	47	52	60	38	49	50	30	53	111	53	50	55	57	70	73	65	39	101	72	75	76	102	105	97	64
Chr_7:12547591-12547865	7	6	8	6	12	8	2	21	4	32	6	10	10	14	8	8	16	1	11	7	7	10	12	10	2	4	3	6	0	10	2	9	18	0	16	14	7	13	13	9	9	12	6	14	2	11	14	10	5
Chr_7:12677928-12678171	8	6	4	2	6	2	2	8	14	14	6	6	0	9	4	0	11	2	6	10	16	8	4	6	6	7	0	4	2	8	2	10	20	6	2	4	8	4	7	4	5	6	4	6	8	2	13	8	4
Chr_7:12763124-12763379	144	125	113	128	118	74	93	122	172	179	62	86	82	113	68	64	126	128	91	95	99	153	88	154	54	112	63	68	80	95	42	96	242	80	94	79	83	95	168	148	108	126	129	115	133	121	155	138	74
Chr_7:12935905-12936167	83	52	80	84	46	66	58	90	106	85	52	58	83	90	44	63	64	108	59	80	82	97	79	88	54	58	90	71	64	88	58	96	182	61	48	94	79	80	104	108	86	111	60	103	93	96	95	109	81
Chr_7:12996771-12997006	0	0	0	0	2	0	0	2	0	0	0	0	0	0	0	0	2	0	0	0	0	0	2	2	0	0	0	0	0	0	0	0	4	2	0	0	0	0	0	6	2	2	0	2	2	2	0	0	2
Chr_7:13112366-13112621	24	21	22	38	14	38	24	33	42	61	22	18	25	23	35	24	28	25	16	41	37	36	32	32	18	36	16	18	19	27	20	41	50	24	22	29	34	22	29	45	32	33	34	27	28	22	26	51	35
Chr_7:13177308-13177577	64	22	47	33	30	34	32	49	75	68	16	37	29	40	30	34	41	46	16	32	58	40	34	42	28	24	22	21	52	55	35	37	78	32	44	36	39	44	50	43	44	51	46	68	31	72	60	49	49
Chr_7:13285131-13285392	20	12	18	32	13	24	18	32	31	37	20	35	22	32	36	25	22	12	12	25	27	18	16	17	10	7	14	26	26	20	14	20	39	12	21	25	18	20	39	41	22	16	22	25	21	31	20	23	35
Chr_7:13498543-13498816	4	2	0	0	2	0	0	0	2	2	0	0	0	0	2	2	2	0	0	2	6	6	0	4	2	0	2	0	0	4	0	0	0	2	2	2	2	3	2	4	2	0	3	4	3	2	0	2	5
Chr_7:13610622-13610889	36	26	35	29	20	5	29	27	42	39	7	17	26	24	29	14	16	49	25	36	30	27	18	25	23	16	14	18	26	20	26	27	50	29	22	19	23	35	27	62	33	47	49	51	30	41	30	51	32
Chr_7:13649120-13649390	98	44	75	85	48	56	83	77	112	86	50	50	40	105	60	75	71	69	49	70	61	69	71	82	28	47	54	52	65	50	68	66	175	59	17	61	46	28	68	55	36	95	50	53	40	99	67	64	72
Chr_7:13685768-13686040	37	31	42	22	28	43	46	48	58	63	26	17	26	24	26	31	44	38	20	18	35	23	32	40	29	26	23	31	22	53	14	46	58	27	30	46	30	22	38	68	54	49	42	67	38	36	45	64	32
Chr_7:13784888-13785128	72	49	45	47	48	63	49	68	64	81	17	38	28	51	43	34	50	58	61	39	30	51	53	54	24	34	65	21	37	24	32	32	103	36	39	34	32	47	102	53	48	55	37	63	58	61	54	32	42
Chr_7:14000461-14000689	13	8	6	12	6	2	6	15	11	11	6	4	4	2	8	6	15	10	5	10	10	20	6	12	4	12	6	5	7	12	6	6	16	2	8	16	9	16	14	7	11	8	21	8	6	13	21	13	11
Chr_7:14067603-14067871	12	2	11	10	12	4	17	16	14	16	10	12	22	24	2	6	12	14	6	12	13	8	4	15	18	4	5	12	12	19	7	25	18	14	6	8	12	10	16	26	14	11	10	14	8	24	16	12	8
Chr_7:14103304-14103544	24	22	12	23	11	15	18	34	34	22	10	10	14	17	10	21	12	30	8	17	14	14	19	26	12	23	14	12	8	4	8	17	26	12	4	10	8	10	18	20	14	32	27	27	26	24	28	19	16
Chr_7:14150833-14151105	8	10	5	8	8	2	10	12	8	12	14	1	4	18	2	10	5	11	4	6	5	13	19	6	4	2	10	4	8	10	4	12	15	7	6	5	8	5	2	4	5	10	12	6	10	10	16	6	12
Chr_8:638535-638789	19	18	24	15	16	9	26	15	33	26	16	13	10	28	10	18	10	23	22	28	17	25	21	13	11	8	9	22	16	11	8	24	41	16	18	23	12	12	35	34	14	14	26	34	16	32	24	21	16
Chr_8:822039-822293	110	81	105	123	96	98	76	140	124	168	80	95	51	128	75	81	113	117	106	81	97	116	117	92	55	111	80	73	77	87	70	88	246	97	57	101	92	88	158	129	113	127	136	126	117	110	94	155	106
Chr_8:958944-959218	102	55	96	65	58	53	67	58	98	108	61	40	63	76	42	68	75	66	61	68	58	65	68	61	46	59	62	77	64	56	44	52	137	49	60	64	61	72	66	70	71	66	58	74	51	58	78	84	56
Chr_8:1021315-1021588	38	46	20	46	57	29	52	70	45	63	25	32	49	66	45	37	26	31	30	49	54	56	48	48	32	41	38	24	27	54	33	55	85	29	35	30	40	42	44	66	49	60	49	49	53	52	52	56	55
Chr_8:1074173-1074447	20	16	22	22	18	16	20	16	21	26	10	8	24	30	9	8	16	14	25	14	17	34	21	22	24	12	25	14	6	28	5	25	60	11	9	18	10	22	18	37	28	20	12	27	30	22	21	27	22
Chr_8:1098069-1098341	51	38	66	61	24	42	62	68	56	59	30	51	58	65	37	38	40	33	29	61	54	76	38	56	48	46	30	28	54	32	42	49	116	44	38	26	57	37	68	72	63	84	70	67	54	60	54	91	50
Chr_8:1227147-1227415	10	6	14	10	7	8	2	5	20	12	8	6	6	23	8	10	8	6	4	10	19	14	10	9	8	2	14	17	4	13	8	12	18	15	10	6	12	19	12	13	4	22	8	14	15	6	11	7	8
Chr_8:1285212-1285438	16	16	18	14	6	8	7	10	16	32	2	5	4	18	8	2	8	22	17	9	10	10	7	10	4	5	6	14	8	6	14	10	21	8	2	11	8	14	20	19	16	12	13	7	12	18	18	13	6
Chr_8:1325742-1326012	57	34	49	48	28	31	32	62	59	37	20	44	46	37	20	38	38	38	33	48	54	31	36	37	64	39	37	67	42	32	30	50	89	36	41	28	22	38	36	52	38	47	50	37	38	56	33	33	29
Chr_8:1428426-1428700	36	32	26	31	22	18	30	38	58	40	21	25	26	28	22	12	23	30	34	38	39	24	36	26	6	16	16	32	30	19	24	26	61	20	10	30	23	24	31	35	35	37	40	20	38	47	34	43	59
Chr_8:1516267-1516495	0	0	0	0	0	2	2	2	0	0	2	2	4	2	0	4	5	0	2	0	0	0	0	0	4	0	0	4	0	2	6	0	0	0	0	2	0	4	0	6	2	4	2	2	0	0	4	4	0
Chr_8:1576604-1576872	30	22	29	24	20	18	22	39	38	54	27	18	22	36	12	20	10	20	21	12	15	26	30	24	10	22	22	19	20	19	15	19	49	12	8	20	23	28	24	30	33	19	23	19	15	21	30	28	15
Chr_8:1647775-1648047	46	47	67	33	56	63	46	56	78	73	44	45	47	63	59	38	49	54	52	45	55	63	46	43	47	41	34	37	44	48	30	43	136	32	41	38	41	39	83	85	54	93	63	80	75	83	81	84	73
Chr_8:1681589-1681860	0	0	0	0	0	0	0	0	0	0	0	0	0	0	0	0	0	0	0	0	0	0	0	1	0	0	0	0	0	0	0	0	0	0	0	0	0	0	0	0	0	0	0	0	0	0	0	0	0
Chr_8:1731248-1731501	18	10	10	11	18	8	10	15	14	22	4	8	7	14	6	10	18	17	7	16	14	34	14	9	6	0	9	13	8	6	13	4	30	22	10	13	7	10	14	17	13	19	10	12	20	17	18	18	15
Chr_8:1775071-1775315	44	31	30	37	34	24	33	43	38	40	23	16	20	28	15	20	27	32	28	46	25	31	40	34	18	32	30	12	35	38	26	42	56	23	16	12	15	36	41	53	26	52	47	46	44	49	32	42	37
Chr_8:2003065-2003339	31	24	16	8	16	16	19	41	26	18	17	18	17	12	25	17	19	14	18	15	20	36	17	20	17	12	24	10	16	18	15	26	24	20	17	13	12	12	22	24	9	26	20	21	11	21	32	15	6
Chr_8:2083833-2084091	38	34	26	28	19	41	24	28	42	34	16	21	26	32	21	28	19	41	20	32	29	40	45	35	28	24	22	14	29	16	25	33	61	24	15	26	35	31	37	36	31	45	28	44	19	43	32	35	27
Chr_8:2243195-2243468	23	14	17	6	4	10	20	20	13	10	12	10	16	27	14	8	12	16	8	20	18	28	22	8	20	10	10	6	12	12	12	26	30	10	18	26	13	12	22	20	32	13	36	32	29	26	35	27	22
Chr_8:2273543-2273816	58	26	50	44	27	56	40	58	64	76	38	49	33	50	28	26	29	55	26	32	27	32	28	32	28	27	42	42	32	33	32	50	84	36	42	47	32	26	82	32	33	73	48	63	52	62	62	57	38
Chr_8:2326759-2327031	7	4	12	2	6	3	8	14	8	10	14	5	4	14	12	2	4	8	8	10	13	0	8	2	1	2	6	6	6	4	5	4	8	7	6	7	6	4	6	11	4	6	9	6	4	17	9	12	9
Chr_8:2352267-2352517	0	0	0	0	2	0	2	2	0	0	0	0	0	0	0	2	0	2	0	0	0	0	0	0	0	0	0	0	0	0	0	0	0	0	0	2	0	0	0	0	0	0	0	0	0	0	2	0	0
Chr_8:2385306-2385580	8	26	34	24	27	21	38	46	25	42	16	29	22	48	24	32	26	30	27	31	22	30	16	26	22	26	18	18	10	19	21	27	69	29	22	22	9	30	38	28	25	31	43	48	29	62	45	51	18
Chr_8:2504512-2504736	2	0	0	2	0	0	0	2	1	1	5	0	0	2	0	0	2	2	0	4	0	0	0	1	2	0	1	0	0	1	1	1	3	0	0	0	0	3	1	1	0	2	1	1	0	0	0	0	0
Chr_8:2535845-2536098	30	14	24	35	22	38	26	29	12	42	18	14	27	38	17	32	24	38	11	16	30	27	33	22	17	10	18	29	32	14	27	28	49	27	20	8	26	22	30	18	23	30	39	16	19	36	28	28	22
Chr_8:2567670-2567930	14	9	12	11	6	5	5	11	11	16	8	6	6	14	14	15	15	16	7	9	8	20	14	4	8	2	7	8	8	6	10	11	14	4	2	9	6	7	8	8	3	22	12	10	14	10	13	14	11
Chr_8:2755751-2756019	41	22	54	54	26	43	41	68	51	69	36	20	24	52	41	38	31	50	34	41	46	33	52	42	13	27	37	26	29	43	24	36	87	37	29	30	36	27	58	36	36	53	45	55	26	41	84	56	34
Chr_8:2784628-2784902	18	12	18	14	7	14	12	8	8	20	6	18	8	20	16	16	15	8	15	9	12	13	16	13	4	10	10	12	10	8	19	20	26	8	9	6	4	21	24	23	14	24	26	11	16	19	14	12	11
Chr_8:2876509-2876783	22	32	22	32	16	20	24	28	23	48	14	23	18	38	19	18	27	18	14	28	23	47	12	29	18	14	18	11	16	16	23	38	31	14	20	24	16	24	29	28	28	39	31	39	33	24	27	40	29
Chr_8:3182469-3182727	12	19	20	8	4	16	17	16	24	29	6	16	10	14	12	12	6	18	13	9	10	17	7	9	6	14	8	20	11	10	6	8	29	4	10	14	12	4	15	24	18	32	16	18	13	26	26	31	13
Chr_8:3207274-3207547	22	10	24	22	18	28	14	30	30	29	15	27	23	36	16	20	30	23	10	16	14	31	28	27	8	12	30	12	26	18	22	20	55	18	27	12	21	18	12	35	26	26	43	23	36	27	38	23	10
Chr_8:3363139-3363413	42	20	11	12	0	15	0	2	22	20	0	12	16	24	12	0	6	27	0	27	14	25	2	20	17	0	4	13	14	0	10	14	30	0	30	14	35	29	63	24	19	32	44	47	37	46	55	45	44
Chr_8:3466659-3466925	20	16	23	34	30	20	25	16	26	29	36	16	20	38	18	14	34	41	26	22	24	47	30	21	12	20	36	12	24	34	18	22	64	12	17	24	20	35	42	42	36	52	32	34	30	38	32	45	23
Chr_8:3508220-3508486	36	24	28	22	32	12	20	34	30	26	30	22	24	28	14	21	28	22	22	16	29	51	29	21	17	14	18	24	20	32	33	38	63	23	20	17	21	24	43	45	29	35	39	29	57	35	19	48	32
Chr_8:3586681-3586954	69	54	72	70	51	56	46	99	75	95	60	41	66	82	52	45	64	72	77	46	72	86	67	85	47	59	35	52	38	44	34	64	121	28	54	55	52	82	70	80	64	101	68	89	83	102	101	85	53
Chr_8:3687143-3687407	4	2	8	2	6	4	4	6	4	16	8	4	2	10	6	8	2	12	2	6	8	2	6	2	0	5	4	2	6	1	10	4	25	8	4	10	0	8	10	18	10	9	18	11	14	12	12	15	12
Chr_8:3731917-3732189	43	40	38	37	23	43	28	73	64	70	26	39	27	36	46	31	32	66	34	36	52	51	54	44	25	30	44	36	36	46	24	31	105	42	28	34	45	53	60	63	54	65	78	52	58	75	52	69	47
Chr_8:3810418-3810688	10	8	20	13	2	14	4	16	12	18	6	8	6	13	14	16	18	24	10	14	16	14	14	22	6	2	7	10	8	2	15	16	23	14	6	14	12	8	9	30	24	12	17	11	28	16	18	24	10
Chr_8:3842190-3842459	45	34	44	43	44	32	29	39	39	53	42	27	16	34	32	26	28	30	26	31	35	37	35	21	17	34	43	18	26	20	18	34	64	38	30	15	14	18	23	48	34	63	33	26	30	34	54	52	28
Chr_8:3948511-3948783	26	16	21	22	14	15	16	20	37	30	12	18	16	21	15	21	20	20	20	20	28	30	18	23	14	21	24	31	18	26	21	60	48	28	21	26	14	14	36	29	15	35	19	24	25	19	23	30	18
Chr_8:4073652-4073908	88	67	71	57	68	47	51	79	89	104	50	47	55	58	45	55	67	50	60	46	65	51	63	72	30	42	51	33	41	39	39	38	144	42	36	39	55	47	97	38	45	52	30	76	69	40	94	36	32
Chr_8:4175944-4176180	18	8	9	9	14	10	18	9	16	25	8	18	10	10	8	6	23	16	16	8	24	18	20	25	7	8	6	11	12	12	8	14	26	10	16	11	12	14	18	14	7	28	12	13	14	19	9	21	13
Chr_8:4220286-4220551	65	30	54	49	33	32	52	72	51	52	36	27	30	42	25	32	50	50	26	60	46	39	43	37	31	46	34	43	40	32	26	45	104	30	28	30	38	34	64	61	42	65	55	44	37	59	83	68	48
Chr_8:4302134-4302408	34	58	25	38	50	36	56	74	69	84	48	26	24	67	24	50	28	20	39	26	31	43	37	29	28	48	39	31	22	53	22	61	60	49	46	38	33	42	74	69	58	53	23	63	56	73	90	38	24
Chr_8:4326189-4326463	24	12	18	22	19	13	27	12	25	36	10	26	6	39	22	14	24	42	20	27	41	24	23	22	22	15	20	24	18	27	18	26	23	18	28	25	8	25	26	42	37	42	22	37	29	34	32	39	16
Chr_8:4376296-4376539	6	4	2	2	8	4	5	3	4	10	2	0	0	8	4	0	2	4	4	0	4	3	6	2	0	8	4	6	2	8	6	10	4	4	8	4	5	6	0	2	4	4	6	2	4	8	4	1	4
Chr_8:4490098-4490367	2	2	0	0	0	0	2	0	0	0	2	0	0	2	0	0	0	2	2	0	0	0	2	0	0	2	0	0	0	0	0	0	0	0	2	2	3	2	4	0	0	0	4	0	0	0	0	0	0
Chr_8:4549718-4549992	71	47	80	40	47	59	59	89	87	88	39	44	70	65	52	52	47	63	37	50	60	47	48	48	30	39	38	48	27	42	38	41	117	32	32	43	55	40	88	43	69	100	84	58	81	94	101	80	59
Chr_8:4613192-4613464	18	26	21	23	16	29	22	28	24	21	34	14	12	13	27	18	30	21	16	16	31	16	27	22	7	12	24	18	15	21	5	24	45	8	20	4	19	23	36	14	23	12	20	31	23	27	32	21	22
Chr_8:4674621-4674875	22	12	22	24	18	18	22	20	32	26	16	16	16	26	21	18	32	30	20	6	27	34	22	17	12	11	18	14	10	24	18	26	66	20	12	20	16	18	37	43	26	44	9	38	50	26	34	31	28
Chr_8:4817578-4817834	70	59	76	44	61	60	62	81	85	88	57	34	48	41	38	60	42	92	45	41	51	72	63	71	28	35	35	47	40	47	46	55	127	41	38	47	45	48	95	68	49	58	56	98	62	80	96	79	65
Chr_8:4978284-4978508	3	2	8	6	7	8	4	6	6	12	4	8	2	12	0	0	8	8	8	19	10	14	8	8	6	14	4	16	7	4	7	11	12	0	8	8	12	8	10	14	14	12	4	14	6	14	4	15	7
Chr_8:5107666-5107931	73	36	67	75	50	64	64	81	86	100	53	39	44	74	52	26	63	78	54	52	44	59	78	93	54	53	52	28	50	49	50	53	141	63	62	73	46	80	87	64	55	72	55	72	44	72	72	78	62
Chr_8:5227995-5228269	42	26	50	34	42	37	33	78	46	61	34	25	31	38	45	37	24	48	22	26	32	39	39	33	12	22	19	35	20	30	14	32	87	18	27	28	27	25	63	44	32	56	54	43	62	70	76	53	39
Chr_8:5258001-5258269	20	12	6	23	13	14	18	24	39	18	21	20	10	24	17	23	19	17	23	25	9	28	18	22	12	6	22	14	7	13	16	16	33	15	8	26	8	23	18	33	26	38	61	44	43	29	36	47	39
Chr_8:5534369-5534642	35	11	22	14	8	14	16	14	27	32	20	16	22	20	20	12	19	20	12	22	22	32	20	17	8	8	15	17	10	20	18	20	27	6	16	0	16	14	23	19	29	24	18	19	16	19	22	23	20
Chr_8:5863954-5864225	10	12	20	18	6	14	14	21	32	14	6	8	9	26	10	22	14	8	17	14	18	5	8	12	10	8	11	8	6	24	12	12	33	12	4	6	12	4	17	13	10	28	21	12	19	18	26	13	11
Chr_8:5921834-5922105	68	54	71	72	77	56	73	88	113	103	64	66	56	121	28	57	48	87	54	81	82	80	76	83	50	72	42	61	60	85	45	104	138	75	48	59	36	40	97	102	46	89	78	86	68	93	78	75	55
Chr_8:6058208-6058467	13	4	9	3	12	3	6	15	10	14	4	8	8	8	2	14	9	6	8	10	21	12	6	10	8	2	8	8	10	17	3	14	16	0	4	2	5	2	13	8	11	8	8	12	8	11	10	12	16
Chr_8:6224887-6225161	1	0	0	2	0	0	4	0	0	1	2	0	0	1	0	0	1	0	0	2	1	4	0	0	0	0	1	1	0	1	1	2	0	2	0	0	1	1	2	0	0	2	2	0	0	0	0	0	0
Chr_8:6359194-6359456	30	20	17	15	24	22	20	27	28	26	28	22	21	24	12	18	18	21	18	22	28	16	32	25	16	12	17	26	20	12	17	20	43	23	16	12	16	8	18	22	32	34	31	31	23	20	23	49	22
Chr_8:6388641-6388890	30	27	29	20	18	16	32	41	28	52	19	17	24	28	8	25	32	36	24	27	25	24	44	22	14	33	16	26	26	14	25	34	80	16	20	21	26	14	54	28	13	48	43	30	20	28	29	25	14
Chr_8:6415659-6415922	83	33	60	52	62	56	40	79	62	85	67	44	47	45	42	30	74	47	47	62	58	56	39	47	24	50	55	65	36	48	30	51	85	62	12	30	36	44	103	66	51	93	47	68	58	44	70	52	39
Chr_8:6485117-6485371	46	51	22	28	38	22	49	28	54	48	24	18	34	35	24	33	20	27	26	46	37	42	25	40	18	22	29	29	28	34	26	38	76	27	20	24	35	38	36	31	46	41	27	59	30	41	50	36	26
Chr_8:6651306-6651571	8	4	6	4	10	4	4	6	4	10	2	4	8	2	2	6	4	2	1	2	10	8	11	4	3	4	4	7	3	7	6	0	8	0	0	2	6	2	6	4	7	10	2	0	2	8	2	5	8
Chr_8:6715520-6715794	10	4	12	11	10	4	6	12	18	16	4	12	6	11	12	4	22	8	6	4	16	9	26	14	8	8	9	23	19	22	21	16	32	12	10	6	10	19	18	18	18	8	26	9	16	10	12	21	6
Chr_8:6744971-6745243	14	34	0	42	21	2	22	32	32	47	0	0	52	20	0	12	2	18	22	13	67	87	22	46	12	25	46	0	0	6	0	43	0	30	23	16	18	47	55	47	36	55	47	42	42	62	60	51	39
Chr_8:6780495-6780721	13	11	10	18	17	12	6	14	12	12	8	10	5	8	15	0	8	18	6	13	7	11	19	7	3	17	8	5	9	10	6	30	37	13	11	6	3	26	18	20	13	19	15	5	11	19	22	16	5
Chr_8:6825222-6825496	16	12	24	18	12	16	30	41	25	32	28	22	24	33	24	32	24	15	26	33	28	28	33	25	22	26	32	15	18	18	22	22	64	38	20	26	18	22	31	28	18	32	23	25	43	18	36	25	34
Chr_8:6918512-6918773	10	7	12	12	12	12	14	35	18	24	20	14	14	12	6	14	10	19	9	14	10	25	20	16	9	22	16	10	6	22	16	26	20	8	8	12	13	10	15	32	14	18	18	30	28	32	16	22	18
Chr_8:7029476-7029718	79	102	81	60	86	83	67	95	100	127	67	38	64	73	64	63	78	75	71	54	103	90	99	84	45	59	62	65	48	72	30	63	153	59	76	70	72	63	104	110	77	126	103	99	114	107	114	105	47
Chr_8:7128089-7128363	10	16	16	14	12	10	10	20	20	14	13	6	14	14	12	4	24	22	16	6	16	19	21	15	2	4	10	20	14	16	13	18	27	18	14	8	12	12	13	22	16	4	20	19	14	11	23	10	17
Chr_8:7181777-7182051	53	18	42	51	39	34	42	43	62	45	18	13	32	51	28	34	42	46	31	32	25	30	36	38	16	22	26	28	24	34	18	39	69	26	17	34	24	26	65	39	41	58	54	31	40	38	44	42	34
Chr_8:7238502-7238775	4	2	0	2	2	4	8	0	0	7	4	8	6	4	0	6	2	2	2	6	4	4	0	8	6	2	2	0	4	2	2	2	4	4	6	6	2	4	10	4	2	4	6	3	6	7	4	4	2
Chr_8:7266305-7266573	18	23	24	21	25	18	13	26	14	35	22	20	12	32	31	16	31	46	10	25	28	36	30	20	12	21	19	21	21	21	31	24	55	24	18	32	23	16	31	25	38	57	58	40	28	36	44	36	22
Chr_8:7291238-7291511	14	6	4	12	10	4	8	6	6	16	6	8	4	7	4	8	8	10	10	14	6	4	10	8	0	4	6	4	6	10	4	2	10	12	6	4	0	3	7	5	11	4	4	10	15	6	17	13	8
Chr_8:7345384-7345650	6	7	1	2	2	4	2	3	6	8	2	0	0	8	8	2	2	4	2	4	4	2	4	6	6	2	4	6	2	2	4	6	8	4	0	4	2	2	8	5	6	4	2	4	4	10	6	3	2
Chr_8:7471433-7471693	27	32	23	30	30	23	24	27	45	56	20	34	18	21	14	30	26	44	18	28	22	48	45	26	16	26	31	18	35	29	12	52	71	12	12	30	18	27	46	47	29	57	48	40	32	29	36	33	21
Chr_8:7516386-7516660	174	149	144	122	116	93	117	161	191	242	148	97	119	200	90	109	126	127	120	106	126	142	119	122	95	105	96	115	126	114	75	130	306	80	87	109	91	106	180	160	114	155	132	156	168	174	192	158	115
Chr_8:7567702-7567976	42	26	48	29	39	36	32	45	54	57	37	22	34	50	47	39	41	59	35	53	40	47	46	49	42	42	37	63	29	32	41	60	125	53	16	21	35	35	41	58	51	52	60	52	52	54	47	77	41
Chr_8:7625492-7625737	17	16	18	14	4	14	12	21	13	24	10	6	18	16	12	8	10	24	8	12	16	17	16	16	2	21	4	14	14	22	8	26	24	19	4	7	14	14	18	8	15	14	22	19	16	24	25	6	16
Chr_8:7647456-7647730	20	10	18	16	12	17	10	9	23	26	7	6	7	20	16	15	18	19	2	11	12	12	14	14	20	10	14	16	7	14	28	20	50	7	10	11	14	12	27	19	21	33	17	20	7	4	17	12	25
Chr_8:7697200-7697445	1	0	1	0	2	0	0	2	2	0	2	1	0	0	0	0	0	2	3	2	0	0	2	0	0	0	2	2	0	0	0	0	2	0	2	2	0	0	4	0	3	2	4	1	0	2	2	2	0
Chr_8:7729667-7729897	0	2	0	0	0	0	0	0	0	0	0	0	0	2	0	0	0	2	0	0	0	0	0	0	2	0	0	0	0	0	0	0	0	0	0	0	0	2	0	0	0	0	0	0	0	0	0	0	0
Chr_8:7874236-7874470	20	26	42	20	16	34	22	22	37	14	17	15	18	21	5	6	28	34	14	32	15	23	18	14	2	16	8	14	24	8	16	21	39	10	8	16	14	20	27	23	30	28	34	42	16	26	30	16	18
Chr_8:7994168-7994434	22	18	22	22	15	13	16	22	22	32	20	12	13	6	16	19	20	20	12	22	10	22	14	14	14	6	12	12	12	10	7	6	34	9	8	10	10	20	24	28	24	16	28	31	20	22	30	18	10
Chr_8:8034672-8034934	44	46	40	45	29	40	37	57	80	66	31	43	27	42	49	39	58	44	45	49	30	51	30	36	32	22	36	48	21	44	31	32	84	32	36	29	31	43	58	43	41	66	57	64	53	64	61	58	53
Chr_8:8073272-8073501	8	17	32	34	16	11	10	19	14	30	20	0	16	40	16	12	29	26	22	44	31	34	29	28	14	26	20	18	18	19	19	29	67	12	14	18	10	19	58	22	21	32	24	17	15	10	36	25	11
Chr_8:8271590-8271850	80	43	35	47	38	33	48	94	86	54	32	36	30	54	30	61	41	55	28	47	26	41	34	35	25	29	27	40	24	64	19	57	99	42	20	31	25	60	60	74	43	54	40	62	46	73	71	68	37
Chr_8:8442014-8442254	62	55	68	48	54	56	60	92	85	87	56	48	46	70	16	35	86	83	52	74	85	102	69	88	37	85	41	45	50	60	46	61	137	39	52	39	51	59	66	65	45	56	63	67	55	72	71	69	46
Chr_8:8465273-8465526	6	4	6	2	10	7	2	8	2	3	8	3	4	8	8	4	8	7	8	6	6	4	6	6	3	6	6	8	2	2	0	3	7	2	8	2	8	2	2	4	7	12	10	8	10	8	8	15	10
Chr_8:8513151-8513424	4	10	14	6	10	4	4	4	20	12	10	2	6	8	10	9	4	6	6	10	6	12	10	6	10	1	4	4	8	2	14	17	25	12	2	5	2	8	6	12	8	18	4	12	4	12	15	17	14
Chr_8:8609198-8609429	0	0	0	4	0	0	0	0	0	2	0	2	4	0	0	0	8	4	0	0	4	0	0	6	0	0	6	0	0	0	0	2	0	0	0	3	0	0	6	0	4	0	0	0	0	0	0	0	2
Chr_8:8744147-8744401	54	36	43	35	34	60	56	50	68	61	26	32	58	58	28	42	42	62	28	49	50	55	54	51	28	50	52	49	28	41	50	52	121	40	28	52	53	61	54	62	47	55	49	34	45	64	32	63	49
Chr_8:8821490-8821756	76	38	49	56	62	76	36	47	54	66	26	45	40	42	33	38	44	36	32	58	41	42	43	28	32	48	41	32	29	31	28	39	121	28	32	40	26	46	52	74	45	59	80	69	69	59	71	59	50
Chr_8:8870372-8870634	66	44	34	43	49	40	52	55	53	60	36	16	26	42	44	39	37	59	22	39	35	28	44	50	24	32	22	28	30	38	39	26	89	36	38	41	35	36	67	60	47	41	46	44	47	34	98	43	39
Chr_8:8893548-8893821	46	26	32	46	32	32	38	60	58	60	44	28	32	54	34	40	35	56	44	35	34	50	53	47	15	38	28	25	28	21	18	48	87	23	26	31	29	42	57	66	50	80	42	50	66	50	80	77	39
Chr_8:9040823-9041064	13	6	8	8	6	4	8	9	16	24	8	11	14	17	3	14	12	16	2	10	11	16	20	16	10	10	6	11	4	6	5	14	23	11	10	12	2	10	6	18	6	18	6	8	18	26	6	6	14
Chr_8:9065516-9065790	6	2	6	8	10	4	2	2	6	8	2	0	0	7	0	0	6	2	4	2	6	8	9	10	7	6	3	6	10	8	2	8	17	4	2	10	4	6	6	9	2	7	7	5	13	6	8	7	1
Chr_8:9087824-9088098	72	40	59	39	41	38	46	48	75	85	49	18	22	41	46	41	40	54	42	50	50	44	47	50	23	40	39	47	27	35	21	50	92	40	22	38	34	54	38	58	42	56	67	71	32	85	86	53	40
Chr_8:9128782-9129056	72	48	72	60	42	60	40	68	95	70	58	46	56	67	34	40	50	53	30	54	55	80	65	71	36	50	42	40	32	49	44	59	115	43	32	59	41	60	75	74	54	74	37	59	50	67	69	71	37
Chr_8:9164594-9164865	40	18	36	40	16	36	30	42	36	53	22	20	24	33	22	18	36	36	21	40	40	37	28	40	30	19	38	39	20	22	30	26	52	39	22	16	34	32	40	46	44	33	38	24	20	41	38	51	24
Chr_8:9267040-9267312	14	16	14	11	14	22	20	17	14	16	24	16	11	12	8	14	14	8	14	13	24	10	7	16	15	6	3	10	2	8	12	11	22	16	12	3	2	14	16	11	28	22	17	7	21	16	21	22	15
Chr_8:9342029-9342253	6	12	10	11	6	16	6	17	16	27	8	5	2	14	18	4	11	30	10	12	12	14	14	20	12	10	5	18	12	8	5	10	30	14	14	11	8	18	18	8	22	20	23	27	16	12	14	24	9
Chr_8:9364073-9364329	19	4	10	10	12	12	6	19	16	24	12	16	14	9	6	5	16	16	0	14	4	24	6	10	6	2	12	10	12	6	8	8	12	10	4	7	6	8	10	14	12	30	18	14	16	22	22	16	11
Chr_8:9435213-9435473	16	15	16	22	14	28	20	19	31	48	23	6	16	26	16	28	27	21	24	28	18	14	12	19	23	24	14	14	13	6	9	17	27	10	8	18	10	20	32	23	15	22	36	20	23	26	18	17	12
Chr_8:9520764-9521027	0	2	20	4	0	16	0	0	28	4	2	11	12	0	0	2	14	4	6	2	4	28	0	12	0	17	0	11	10	0	2	2	32	0	13	8	10	12	14	58	12	30	33	32	28	44	50	47	32
Chr_8:9652261-9652523	3	4	6	10	5	2	7	10	5	7	1	5	8	3	6	5	4	3	5	5	3	6	5	2	3	3	5	6	1	4	3	3	13	1	2	1	5	4	6	6	6	8	12	11	3	6	6	1	4
Chr_8:9891704-9891971	16	10	6	18	22	7	10	20	38	33	16	12	16	27	10	8	6	19	8	14	18	22	10	8	10	14	10	12	11	10	8	14	39	10	12	14	10	2	14	24	12	12	24	17	9	38	16	18	10
Chr_8:9935690-9935963	37	28	21	34	30	27	45	56	33	59	24	14	29	34	19	18	26	20	26	28	29	31	32	31	28	10	20	40	19	23	26	29	49	12	17	14	29	28	34	42	61	30	43	43	30	40	30	49	34
Chr_8:10189333-10189607	20	7	2	32	10	36	16	8	35	34	6	19	20	6	16	17	34	24	21	31	26	24	16	29	6	23	21	20	14	24	16	27	46	10	10	30	19	40	26	52	31	52	54	20	16	66	40	52	40
Chr_8:10258770-10259022	36	34	30	27	29	29	31	53	46	67	18	34	24	36	44	33	38	53	30	45	40	40	36	51	24	24	32	28	32	29	12	30	88	44	27	23	35	38	51	26	38	25	32	50	45	49	44	24	28
Chr_8:10448023-10448297	75	50	64	87	41	75	39	83	102	119	58	51	59	71	64	51	57	75	62	50	53	87	63	66	26	54	54	43	67	50	40	53	118	41	48	51	49	59	61	85	49	79	64	79	51	89	90	54	51
Chr_8:10533306-10533535	22	10	10	13	14	8	9	6	5	11	6	4	2	4	14	9	12	12	6	10	21	16	18	9	3	14	0	18	13	5	8	8	29	11	15	16	6	5	15	12	6	16	7	8	17	19	12	16	13
Chr_8:10585989-10586263	72	56	42	78	54	33	92	130	46	90	24	26	31	87	39	54	32	52	58	51	62	24	48	21	60	42	42	30	48	54	32	79	49	47	28	36	22	46	66	75	23	75	96	40	43	92	103	86	66
Chr_8:10642654-10642921	36	30	26	24	28	21	24	24	35	33	22	22	20	32	24	24	26	24	22	29	19	20	28	28	12	27	21	20	26	22	23	25	66	18	22	24	26	35	32	36	16	32	25	30	27	31	36	30	37
Chr_8:10699216-10699449	26	19	12	30	17	22	4	18	57	20	11	14	17	26	10	10	32	21	10	19	21	38	22	48	14	26	22	20	30	14	14	23	42	18	21	36	19	23	35	31	19	38	28	40	16	17	44	27	14
Chr_8:10810263-10810502	76	53	30	92	38	20	57	61	42	74	22	28	40	65	43	51	41	83	47	72	50	36	66	28	46	22	47	16	16	48	38	49	63	38	12	62	50	44	104	85	40	81	67	43	28	93	103	51	37
Chr_8:10869200-10869460	16	10	15	15	10	12	12	26	14	23	16	19	9	12	10	8	16	22	6	15	24	20	12	14	16	16	12	14	12	8	8	10	18	6	10	8	8	14	17	10	9	14	14	20	13	10	13	6	17
Chr_8:11118903-11119145	32	18	20	20	10	18	21	20	19	18	19	10	22	16	14	4	15	24	14	17	25	20	11	14	6	16	11	10	18	14	10	18	33	26	6	16	10	22	24	22	19	12	15	28	21	28	30	12	15
Chr_8:11177693-11177967	66	28	29	54	46	32	22	48	62	63	25	33	24	55	25	26	62	38	17	53	32	72	40	34	24	28	40	33	34	46	26	33	100	26	18	40	23	30	31	42	41	62	51	41	20	51	62	49	51
Chr_8:11206141-11206371	6	0	4	2	6	2	4	2	4	6	6	2	0	4	2	3	2	2	1	0	4	7	6	8	2	2	2	0	4	2	0	2	8	2	2	12	0	0	8	10	4	12	6	2	6	4	8	1	6
Chr_8:11245144-11245405	28	10	2	20	13	6	14	8	47	22	0	23	18	16	12	8	4	8	22	28	16	12	7	14	0	10	1	2	4	0	2	17	0	0	2	0	2	13	24	14	0	13	29	0	18	29	12	18	12
Chr_8:11379821-11380079	18	48	52	14	22	20	44	42	46	32	40	16	17	66	40	20	13	39	18	26	31	32	35	11	29	24	12	20	22	26	18	16	78	46	2	9	22	0	2	2	14	0	13	4	0	22	0	16	0
Chr_8:11401280-11401542	41	36	35	31	28	34	21	50	50	59	29	53	20	43	36	30	42	54	38	36	45	42	43	38	23	38	21	36	24	37	30	50	70	25	15	52	27	31	53	44	49	48	66	48	35	36	58	56	49
Chr_8:11422127-11422401	115	80	103	87	77	69	64	92	112	110	71	42	102	108	49	69	76	74	72	70	62	93	61	79	41	49	50	49	56	44	33	62	159	50	63	73	69	81	84	119	74	127	131	97	86	113	108	125	99
Chr_8:11464141-11464415	32	35	36	21	10	36	26	34	56	44	18	21	33	50	23	33	38	30	32	20	24	52	18	19	30	16	16	36	20	24	26	43	54	23	8	16	19	22	18	42	28	27	31	36	36	48	51	44	22
Chr_8:11514881-11515154	15	10	14	12	8	10	26	37	15	18	16	12	20	17	4	22	21	20	16	17	18	26	14	16	10	14	10	22	16	7	8	26	33	14	8	19	14	16	16	16	12	26	20	23	30	25	46	17	22
Chr_8:11677415-11677688	70	44	44	53	28	40	65	67	48	67	40	42	39	64	42	34	39	58	55	39	57	45	60	41	39	34	53	36	44	43	33	39	97	37	32	35	35	51	61	63	31	56	35	66	37	63	65	55	56
Chr_8:11756150-11756415	20	6	28	12	20	20	16	45	20	30	18	21	8	18	10	12	10	12	18	16	22	16	20	21	10	22	14	11	12	15	13	34	46	8	16	22	8	14	22	24	8	20	24	8	12	26	29	20	18
Chr_8:11938406-11938678	30	12	30	23	15	22	22	24	24	20	33	10	16	19	26	28	30	20	17	16	24	22	34	12	20	26	20	8	10	12	22	22	31	10	22	16	13	12	44	24	25	9	32	32	11	31	22	16	34
Chr_8:11963506-11963778	32	32	49	50	28	29	38	46	39	53	33	24	30	38	14	26	43	28	30	39	47	52	38	22	42	44	29	40	32	31	40	37	67	30	24	32	28	38	32	43	28	36	33	51	20	44	44	42	34
Chr_8:12090579-12090849	50	22	44	49	40	28	53	70	58	81	33	48	63	56	45	58	30	62	26	54	32	54	44	57	47	26	32	48	39	57	29	53	131	40	32	37	27	45	82	72	37	63	41	55	54	41	44	50	43
Chr_8:12132801-12133072	30	26	56	28	22	32	26	35	43	44	19	35	19	46	28	10	33	31	39	34	41	46	38	22	27	28	22	36	31	36	16	30	88	29	14	24	18	22	27	30	46	48	34	40	33	18	24	35	21
Chr_8:12155689-12155961	145	98	145	132	90	87	101	161	165	224	73	81	114	116	108	84	99	110	74	115	122	111	121	119	65	85	95	92	81	92	74	122	237	76	72	84	85	100	139	151	152	168	135	127	147	162	169	153	120
Chr_8:12294901-12295160	20	27	42	10	20	24	27	27	25	23	18	16	28	31	16	21	32	31	20	32	42	46	26	27	25	23	9	32	10	19	12	36	52	29	26	24	22	31	24	59	27	35	24	38	21	20	29	41	29
Chr_8:12322839-12323112	40	30	46	36	35	27	26	38	69	52	39	44	42	55	44	34	55	46	37	84	52	89	56	47	36	25	34	57	70	76	48	75	110	46	46	58	38	33	50	68	32	68	66	85	54	43	47	53	32
Chr_8:12343866-12344140	12	10	23	26	10	6	12	24	16	20	6	16	12	38	9	14	19	19	12	17	13	29	33	20	16	8	9	16	11	10	8	14	28	10	4	9	10	6	12	20	10	26	13	21	27	20	22	22	10
Chr_8:12419322-12419587	101	64	97	92	89	86	110	124	136	142	70	77	73	96	90	69	99	94	69	86	96	76	95	98	54	77	79	77	80	72	54	88	191	69	52	87	68	116	132	124	94	87	112	106	98	110	135	108	92
Chr_8:12485825-12486089	17	10	22	16	23	11	22	20	42	21	16	19	14	16	20	16	23	27	8	28	42	34	22	37	19	14	16	18	15	33	8	22	42	22	26	20	14	28	52	20	19	24	19	24	29	36	26	36	23
Chr_8:12513892-12514123	12	20	15	20	18	14	20	17	24	25	24	21	16	26	8	10	28	19	26	21	24	18	18	30	8	16	16	20	9	14	12	10	37	11	4	20	12	20	26	12	16	16	11	26	31	20	26	17	9
Chr_8:12701666-12701933	41	28	10	33	12	16	26	18	23	22	28	21	25	38	27	16	17	22	34	29	48	20	23	24	15	24	36	24	46	26	30	37	50	24	10	27	14	28	44	43	31	34	19	38	33	49	39	21	22
Chr_8:12762430-12762703	4	4	4	2	2	4	6	2	10	6	4	5	3	15	7	0	10	7	5	8	6	6	5	8	4	2	6	4	4	14	0	18	20	6	0	5	0	2	3	4	10	8	9	9	18	16	3	14	15
Chr_8:12834411-12834685	62	62	46	54	40	37	46	46	68	79	40	19	29	56	34	33	30	49	32	43	39	51	30	54	27	32	40	24	41	32	33	49	93	62	18	47	44	24	55	78	36	37	63	60	50	90	76	76	36
Chr_8:12892503-12892776	69	42	76	72	63	54	40	77	77	95	59	49	52	73	46	50	59	67	54	68	74	82	47	73	34	57	42	38	44	42	24	51	127	38	38	67	50	60	65	93	56	81	94	82	64	79	107	95	49
Chr_8:13024669-13024942	12	18	22	8	12	10	14	22	30	14	18	9	16	25	8	12	19	14	12	28	18	8	18	23	4	6	12	23	25	16	10	18	24	8	18	10	13	16	30	22	12	20	24	41	19	30	22	28	18
Chr_8:13068564-13068835	39	18	38	31	26	30	20	46	44	42	18	22	16	42	24	31	18	22	26	24	20	35	30	22	18	24	16	20	32	24	18	25	79	22	14	34	24	22	30	55	58	52	48	53	38	35	53	52	36
Chr_8:13235333-13235601	54	40	66	36	57	62	38	50	67	68	39	41	24	45	39	51	50	56	14	62	51	54	59	58	39	45	30	43	54	51	18	44	131	37	44	63	47	72	78	78	51	49	64	68	68	48	70	69	35
Chr_8:13445805-13446060	10	6	10	6	14	8	18	34	20	16	11	9	14	14	9	13	16	13	1	14	11	12	14	16	20	11	13	14	16	8	12	21	27	2	10	6	6	8	17	14	16	10	14	19	18	18	20	22	16
Chr_8:13467783-13468057	20	24	26	18	32	26	20	34	26	30	26	22	16	23	22	26	23	28	22	18	28	44	26	34	22	24	32	16	30	32	32	41	78	12	16	15	6	20	38	44	40	28	46	58	53	34	32	51	13
Chr_8:13552270-13552544	19	20	14	21	10	22	25	14	3	28	9	14	14	17	22	12	24	12	10	20	22	19	22	16	4	6	6	13	12	10	2	10	29	2	6	0	6	12	22	16	23	18	9	14	19	27	12	25	10
Chr_8:13624611-13624835	11	4	20	8	4	4	16	9	12	13	11	15	7	11	6	7	14	11	12	15	12	9	11	17	7	14	10	12	9	9	8	12	38	17	4	16	11	17	24	12	13	10	19	6	10	20	9	9	4
Chr_8:13651275-13651546	58	46	47	36	38	28	44	60	67	58	29	29	32	61	36	39	22	50	59	32	32	57	42	63	30	25	32	28	28	32	26	39	59	26	30	35	23	29	51	61	37	59	46	87	50	69	59	70	45
Chr_8:13678635-13678898	14	6	12	14	2	4	10	18	33	14	6	10	14	13	10	10	11	12	8	16	18	12	8	12	5	20	7	10	14	12	2	12	34	8	4	15	10	18	4	10	8	20	11	18	12	21	18	14	10
Chr_8:13845128-13845359	7	4	2	4	6	4	4	3	4	2	10	0	4	6	0	2	5	2	8	12	3	6	3	2	0	2	4	4	0	0	0	9	9	2	0	0	2	4	13	6	4	6	8	0	0	6	4	9	4
Chr_8:14086286-14086542	6	0	2	0	4	6	4	2	4	4	6	0	0	0	8	2	4	0	4	0	6	10	4	2	5	2	0	0	0	8	4	2	16	6	0	0	4	4	2	10	6	14	8	2	4	11	4	5	2
Chr_8:14116883-14117125	6	9	4	12	2	14	8	6	2	4	12	4	4	4	0	8	2	4	4	6	10	12	12	12	4	4	4	6	4	8	6	2	8	2	0	2	4	3	0	6	0	4	0	2	0	8	6	0	0
Chr_8:14144492-14144731	6	0	4	0	12	8	2	0	0	4	8	0	0	0	0	2	0	0	0	2	8	8	4	4	8	0	0	8	0	4	12	0	10	10	0	14	2	0	0	0	0	0	0	0	0	0	0	0	0
Chr_8:14233483-14233750	6	8	7	4	4	4	6	16	4	10	4	10	9	8	9	4	4	9	6	6	11	2	8	12	10	12	10	9	0	4	10	6	17	4	4	7	3	13	11	8	4	16	6	4	7	16	2	7	0
Chr_8:14281991-14282265	142	84	103	114	79	81	59	114	136	142	80	86	108	145	61	68	101	90	84	99	91	119	90	126	37	85	68	56	71	62	54	86	222	80	42	96	69	102	111	123	78	99	131	133	120	122	166	128	104
Chr_8:14329119-14329352	0	0	2	0	0	5	6	4	6	8	0	2	0	8	4	0	4	8	6	3	6	4	8	6	2	0	4	8	6	3	2	6	12	0	2	10	0	3	4	10	1	2	4	2	4	0	0	9	2
Chr_8:14444726-14444954	4	0	4	0	0	4	0	0	2	0	9	0	4	0	0	4	0	0	0	0	9	6	7	6	6	0	0	2	0	6	2	0	9	4	2	0	0	0	18	0	10	0	0	0	0	0	0	0	0
Chr_8:14528178-14528440	26	8	30	24	18	22	18	28	32	35	16	14	18	13	18	12	19	20	17	8	22	16	22	16	14	21	14	19	12	24	11	18	39	20	16	14	14	18	36	18	23	20	24	22	26	24	36	26	18
Chr_8:14575642-14575866	0	0	0	0	0	0	0	0	0	2	0	0	0	0	0	0	0	0	0	0	0	0	0	2	0	0	0	0	0	0	0	0	2	0	0	0	0	2	2	0	0	0	0	0	0	0	2	0	0
Chr_8:14596371-14596602	22	6	6	4	6	10	16	13	18	11	4	4	2	11	0	6	10	15	2	18	10	11	16	16	0	8	14	10	8	23	4	8	16	14	2	2	10	12	6	4	8	4	10	16	13	14	12	9	6
Chr_9:7552-7807	48	8	4	26	11	8	9	22	6	31	22	10	24	12	16	30	20	22	10	15	20	15	19	26	7	4	10	4	5	15	4	10	27	16	16	17	12	12	12	37	37	19	27	32	25	34	22	30	27
Chr_9:94979-95225	35	20	46	33	33	24	31	45	36	55	35	12	22	44	45	33	26	30	33	39	33	40	39	36	24	34	17	22	31	27	13	38	65	18	17	26	41	13	47	45	32	51	48	44	42	58	61	33	40
Chr_9:148625-148872	36	15	24	16	20	12	21	18	31	32	14	38	12	24	28	17	22	41	24	24	40	31	34	36	22	12	16	22	20	18	10	38	36	11	18	18	26	20	23	32	36	39	33	30	36	20	41	21	20
Chr_9:232986-233210	25	13	22	12	20	16	10	10	8	21	5	4	22	14	6	6	6	33	12	30	12	18	9	26	4	7	2	6	18	8	10	6	16	2	9	12	7	14	28	16	9	20	8	16	12	9	28	8	12
Chr_9:256642-256910	37	26	41	48	36	35	38	54	62	67	36	36	45	42	30	40	44	55	57	40	48	63	65	52	28	29	26	30	36	28	19	63	140	49	33	36	24	55	80	75	44	65	46	64	63	65	92	61	52
Chr_9:360212-360448	32	8	34	28	18	17	10	12	26	18	24	16	10	25	14	12	51	22	27	30	32	38	22	31	14	18	26	16	17	7	13	22	48	16	14	22	8	30	21	29	16	30	33	29	25	28	20	26	10
Chr_9:384876-385132	58	28	54	46	44	50	29	54	60	83	33	30	48	57	20	22	46	43	42	61	49	56	48	49	15	47	21	42	18	34	38	34	98	24	32	32	33	37	55	47	29	44	48	47	49	53	67	56	30
Chr_9:481003-481277	42	16	36	28	18	30	10	54	40	39	19	24	28	31	26	31	31	26	17	26	27	42	28	23	24	28	16	26	20	24	27	30	76	28	12	27	25	20	37	33	30	31	29	37	39	46	35	39	34
Chr_9:551927-552201	22	12	14	20	22	14	16	23	18	10	11	15	6	8	2	10	7	14	10	6	16	15	13	6	12	8	10	6	5	16	8	23	20	8	2	4	10	3	10	20	18	18	11	8	16	8	12	19	10
Chr_9:580154-580428	38	10	16	13	9	16	16	20	28	14	20	14	18	20	18	18	18	13	7	26	10	16	24	16	6	16	16	13	18	11	14	10	46	14	22	38	16	20	38	49	58	61	52	32	59	62	27	49	44
Chr_9:615248-615515	108	53	74	78	57	78	50	55	82	105	62	46	26	54	58	74	64	88	58	62	44	84	72	63	26	57	60	50	53	54	60	76	148	61	33	87	62	61	110	78	91	64	72	113	103	88	91	75	47
Chr_9:718697-718971	40	26	38	38	17	26	26	42	45	48	28	26	26	38	24	30	26	19	21	18	22	35	28	20	18	16	12	10	30	24	25	30	62	16	12	30	20	29	36	34	36	37	28	16	30	48	40	39	37
Chr_9:742605-742853	6	2	6	8	12	10	10	4	16	24	6	12	13	10	4	12	16	12	12	18	15	14	8	22	16	8	8	16	6	17	6	27	24	7	5	17	13	18	10	27	12	14	11	20	14	18	13	18	3
Chr_9:808557-808794	2	4	5	6	0	1	0	2	2	2	4	2	0	0	2	2	0	2	0	6	10	8	4	0	6	6	2	2	10	4	4	2	8	4	2	2	4	4	0	0	6	2	6	4	7	10	0	2	1
Chr_9:836371-836645	6	2	8	10	2	2	4	2	4	8	2	6	6	12	0	9	3	2	0	8	6	6	4	5	2	12	2	10	6	6	12	8	10	6	4	5	2	8	0	10	10	6	8	10	6	5	10	9	4
Chr_9:881308-881538	23	17	26	17	33	16	20	10	25	19	9	12	18	27	12	31	32	15	16	20	27	19	24	26	10	6	4	10	34	22	16	19	57	14	14	29	23	18	37	24	24	12	18	49	31	20	51	10	7
Chr_9:1127159-1127391	26	14	18	8	11	8	20	32	25	13	8	11	5	6	7	8	16	26	9	16	16	15	10	19	9	12	8	8	14	8	11	11	33	3	8	6	14	11	16	13	13	28	18	14	18	8	17	10	8
Chr_9:1360011-1360283	20	10	20	24	11	36	8	29	32	19	14	16	20	24	14	24	14	18	16	24	26	37	21	21	17	12	25	19	9	16	16	42	37	6	14	18	15	19	20	35	20	16	26	21	14	14	20	6	26
Chr_9:1489794-1490068	10	2	12	4	6	5	6	8	6	8	6	4	8	25	8	7	8	4	8	10	13	7	18	4	10	11	10	6	6	4	4	6	18	7	8	8	3	4	9	5	12	16	7	9	6	6	8	9	16
Chr_9:1569524-1569796	14	10	6	16	6	4	16	10	8	15	2	6	6	14	10	10	6	12	2	8	10	6	10	6	0	5	8	8	6	4	4	9	22	6	7	2	5	4	0	6	8	2	6	10	3	8	9	10	12
Chr_9:1639211-1639484	13	16	12	15	20	17	26	28	34	18	27	22	17	35	16	19	23	32	18	21	14	24	4	18	18	14	24	17	18	16	28	16	41	26	8	23	20	18	23	18	31	31	16	22	19	31	27	25	15
Chr_9:1757524-1757798	42	18	46	32	22	25	30	38	44	54	26	42	16	31	26	37	27	34	32	36	44	40	38	35	32	20	22	22	24	27	24	34	50	20	40	16	23	24	24	52	63	34	33	50	44	50	42	32	20
Chr_9:1850640-1850896	35	19	36	27	18	12	16	23	28	37	16	4	23	30	26	6	24	29	25	33	32	36	20	10	19	26	16	18	28	26	10	32	60	18	18	22	12	30	33	16	18	22	25	27	38	30	21	21	7
Chr_9:1898139-1898383	10	10	6	2	14	4	2	10	12	12	6	14	6	25	12	4	12	8	11	20	19	11	4	12	4	14	10	6	8	10	4	10	20	10	4	6	4	8	16	11	10	14	11	10	6	10	12	4	4
Chr_9:1954596-1954869	0	0	2	4	0	0	4	0	2	2	2	2	2	4	0	0	6	4	0	2	6	0	0	0	0	4	0	0	0	0	0	0	0	0	0	2	0	2	0	2	0	4	2	0	0	0	2	0	0
Chr_9:1981031-1981305	6	3	12	8	2	8	7	12	11	8	4	6	8	10	4	6	10	0	0	16	2	6	6	2	2	9	2	10	6	11	3	24	8	6	8	3	6	6	12	19	26	8	5	8	12	12	22	10	2
Chr_9:2052596-2052870	32	24	41	27	14	24	25	14	51	28	9	12	15	26	11	17	16	24	23	27	20	34	32	22	12	22	27	38	20	19	29	46	45	14	17	36	28	17	39	39	23	22	34	31	30	44	35	29	23
Chr_9:2094535-2094809	32	34	36	34	28	28	22	44	20	39	18	28	20	28	15	20	25	26	15	32	44	36	32	38	26	26	18	21	24	26	22	52	69	14	4	6	22	18	12	50	18	56	32	37	38	36	22	25	21
Chr_9:2137913-2138187	44	30	20	36	44	16	44	51	56	38	26	42	42	38	24	47	16	48	27	42	22	42	30	26	33	27	32	25	24	34	36	29	81	10	16	29	14	24	51	61	57	84	59	64	43	72	59	65	60
Chr_9:2159069-2159343	32	20	32	24	22	22	18	26	24	36	14	18	30	37	20	11	37	37	12	22	23	28	18	34	17	22	30	16	21	18	17	10	51	20	25	9	15	26	34	35	30	42	13	39	31	30	29	35	22
Chr_9:2315525-2315799	14	6	18	4	20	6	10	16	9	14	7	6	2	13	17	6	6	11	5	10	7	16	4	18	9	10	6	2	14	16	6	4	18	4	4	6	4	4	2	16	12	18	15	10	13	19	8	13	18
Chr_9:2360651-2360925	55	27	51	70	38	56	58	70	70	85	37	51	46	62	41	32	53	61	50	46	59	49	55	63	35	38	36	52	44	39	49	40	97	35	45	49	38	60	78	78	62	81	48	63	74	62	59	104	52
Chr_9:2386412-2386657	38	30	32	20	16	18	35	35	29	33	28	16	21	16	20	19	34	33	31	33	47	44	23	30	20	25	32	25	22	22	27	28	53	33	25	42	42	32	33	44	24	36	45	40	47	36	64	29	30
Chr_9:2461185-2461438	26	16	33	32	22	12	30	28	36	27	12	9	18	18	12	22	22	24	9	8	18	28	18	29	10	16	13	25	8	20	12	22	53	20	18	7	14	26	42	37	28	20	37	18	34	26	20	21	21
Chr_9:2487433-2487688	57	62	53	47	52	60	48	65	100	100	30	30	45	47	42	42	50	60	56	33	36	46	54	61	21	26	41	31	32	31	28	42	122	34	44	49	36	42	78	77	65	100	67	76	65	115	104	77	58
Chr_9:2538967-2539238	61	56	54	56	48	48	64	103	95	95	50	62	53	37	51	48	38	64	24	57	38	60	38	46	28	60	33	46	32	36	48	44	116	40	29	46	51	55	63	60	39	66	73	59	59	69	74	82	65
Chr_9:2600119-2600373	8	10	8	4	8	6	4	8	11	19	4	10	4	13	6	0	10	14	10	14	9	10	13	10	6	4	10	8	2	8	8	8	10	2	14	10	12	2	1	8	10	6	7	6	2	6	6	10	5
Chr_9:2792967-2793208	14	4	6	18	11	14	12	12	10	18	2	5	4	16	10	6	8	14	6	16	4	22	15	15	10	15	12	10	13	8	19	18	35	8	4	20	12	14	26	28	13	22	12	14	13	14	11	8	11
Chr_9:2814511-2814759	44	41	48	54	26	32	36	28	51	62	24	45	24	25	24	16	34	28	32	35	32	54	34	26	20	35	24	23	26	37	16	21	78	24	24	26	31	39	38	47	46	50	41	44	36	32	70	27	33
Chr_9:2892188-2892455	21	10	18	34	10	17	19	31	18	31	14	20	10	12	21	15	5	23	6	20	18	22	21	22	10	15	13	6	4	17	5	23	23	12	5	15	11	10	19	20	27	30	23	28	36	27	27	26	10
Chr_9:3038507-3038732	6	6	4	15	12	7	4	10	0	14	8	6	14	4	8	2	8	11	8	6	20	7	10	11	10	6	8	10	5	8	0	2	18	4	6	8	12	24	25	8	17	16	9	21	10	8	8	16	16
Chr_9:3058740-3059013	28	57	28	34	18	16	60	24	47	26	24	16	41	32	30	35	41	24	46	18	21	34	9	16	20	39	19	27	44	17	40	33	114	29	39	42	55	29	58	83	47	74	73	68	43	84	79	78	50
Chr_9:3141262-3141535	10	6	2	14	6	1	6	4	6	12	2	2	14	4	10	4	10	6	6	6	5	12	10	6	10	10	2	12	7	2	10	0	26	6	15	10	16	6	8	16	6	12	2	13	13	14	8	23	8
Chr_9:3292203-3292466	22	11	29	26	16	16	15	25	40	34	13	21	17	26	14	14	14	20	9	15	19	12	27	20	9	12	16	24	12	22	12	20	34	19	8	23	9	16	23	29	15	31	19	16	23	24	20	33	21
Chr_9:3328639-3328913	56	44	71	76	48	45	64	72	60	57	50	69	46	72	38	50	42	54	24	52	62	76	50	53	39	54	60	46	26	72	28	72	128	47	55	40	57	40	68	77	63	81	63	59	70	61	78	85	49
Chr_9:3378150-3378424	13	26	12	28	16	13	24	14	18	30	24	13	27	21	20	17	26	26	20	16	18	34	26	21	19	30	16	38	27	20	24	30	80	13	22	19	12	41	30	42	49	52	41	15	26	23	30	17	24
Chr_9:3524986-3525260	8	11	10	14	4	6	10	10	6	14	8	6	16	6	4	4	7	6	2	8	4	10	12	8	4	4	7	14	6	4	14	4	21	4	2	6	8	4	13	8	6	10	17	7	8	12	13	16	6
Chr_9:3575155-3575420	18	10	22	10	8	13	6	4	10	29	12	8	10	14	2	12	12	11	15	17	18	18	12	13	2	6	12	16	12	16	13	13	28	6	0	16	11	14	9	10	16	16	18	12	10	14	28	20	6
Chr_9:3667347-3667588	8	12	4	14	6	6	4	4	10	8	6	2	0	4	6	3	8	4	2	8	2	2	7	2	0	6	4	2	12	4	2	2	9	0	4	4	2	2	10	4	0	4	12	8	2	10	4	2	2
Chr_9:3707660-3707899	23	13	20	14	16	10	10	19	16	29	11	18	10	16	13	12	14	26	20	17	21	20	18	10	12	6	20	16	10	8	6	17	42	12	10	18	25	16	7	33	21	20	12	20	12	29	19	23	17
Chr_9:3753556-3753824	49	20	34	28	30	25	48	41	46	53	25	30	28	28	34	34	25	19	29	24	29	47	40	28	11	26	22	33	26	13	26	44	77	17	28	25	19	36	39	38	43	62	42	58	30	49	71	50	39
Chr_9:3806538-3806799	27	19	40	21	22	22	14	28	28	24	21	14	23	32	20	12	37	41	28	20	19	41	22	26	16	20	16	12	17	26	16	20	72	21	8	19	24	24	38	40	32	34	35	39	24	35	32	32	19
Chr_9:4267552-4267804	54	31	40	38	49	34	31	55	58	36	28	43	22	42	24	49	50	56	22	63	60	39	45	68	24	35	44	29	34	46	38	45	82	35	13	25	27	39	42	63	39	58	60	48	47	43	59	33	28
Chr_9:5221249-5221523	43	26	28	31	28	26	26	67	49	44	16	20	31	26	18	24	27	44	22	16	21	28	22	28	12	24	19	20	17	24	28	20	53	22	22	17	34	18	37	50	35	38	30	56	40	45	61	42	35
Chr_9:5272613-5272875	35	33	34	28	24	24	15	32	40	36	29	30	14	50	20	14	47	24	13	38	31	32	15	35	18	36	20	19	26	22	26	20	47	22	34	31	22	36	30	35	22	25	26	36	38	34	41	23	26
Chr_9:5439338-5439572	0	0	0	0	0	0	0	0	0	0	0	0	0	0	0	0	0	0	0	0	0	0	2	0	0	0	0	2	0	0	0	0	0	0	0	0	0	0	0	0	0	0	0	0	0	0	0	0	0
Chr_9:5609745-5610019	2	14	16	4	4	10	23	6	10	10	4	11	25	4	8	12	6	6	12	2	4	2	8	6	15	12	4	16	30	4	14	5	43	0	10	27	2	25	51	24	27	15	23	33	33	29	49	36	16
Chr_9:5653505-5653779	34	14	26	21	22	24	18	31	45	26	34	28	22	32	16	14	26	32	14	24	28	41	20	19	20	28	12	17	18	29	20	32	52	8	20	22	8	16	28	47	19	39	29	35	35	29	24	34	34
Chr_9:5693730-5693973	1	0	4	2	0	0	4	0	2	2	4	0	0	2	0	2	3	2	2	4	4	10	0	0	0	0	2	4	2	2	4	1	2	0	0	2	2	2	0	4	2	4	3	2	2	2	8	0	2
Chr_9:5714274-5714542	76	52	80	70	65	50	39	90	78	62	31	56	40	51	47	36	46	67	55	42	36	64	51	51	28	38	51	42	32	51	40	48	114	67	33	63	56	62	98	72	42	45	59	70	41	57	96	48	41
Chr_9:5781391-5781645	22	24	21	14	16	12	14	34	22	34	14	13	17	18	14	28	25	24	12	18	26	26	11	16	16	15	10	26	32	10	15	10	62	6	20	26	16	22	26	15	0	36	22	14	21	25	39	19	10
Chr_9:5849142-5849416	5	2	8	6	10	8	4	6	11	5	8	6	4	11	8	4	4	0	11	4	10	16	8	0	6	8	2	2	4	4	14	6	10	0	0	4	8	4	6	20	11	7	12	19	6	8	12	4	12
Chr_9:5912581-5912855	26	18	26	22	12	22	18	24	30	24	28	16	12	30	14	14	18	31	19	30	12	18	26	22	11	12	14	22	25	22	24	8	43	14	16	13	12	16	30	12	16	16	27	38	24	14	22	35	29
Chr_9:6035414-6035687	60	50	58	69	26	36	36	70	50	75	36	27	43	59	41	35	61	54	16	56	59	51	45	41	51	38	42	55	30	39	29	62	97	26	39	42	34	38	57	61	37	65	44	46	35	43	47	47	27
Chr_9:6227406-6227680	28	15	25	45	34	38	30	63	55	50	39	46	25	60	34	26	38	53	29	28	50	35	35	36	41	20	19	38	18	37	47	59	50	23	28	35	31	25	40	63	51	48	37	47	52	79	68	41	43
Chr_9:6376307-6376566	61	36	62	56	46	65	43	46	71	58	56	46	50	70	42	44	52	68	37	57	49	62	53	54	34	57	48	38	29	54	23	41	129	52	47	50	43	56	66	54	60	99	60	72	77	56	41	67	58
Chr_9:6409961-6410233	49	23	36	48	38	54	26	46	30	52	36	23	24	50	27	16	44	30	28	39	46	54	34	25	33	35	12	47	33	29	50	32	97	26	34	34	26	40	54	56	43	47	46	39	37	30	35	48	34
Chr_9:6681362-6681613	39	22	22	28	25	17	29	32	34	67	16	20	21	28	35	12	40	39	25	12	28	49	22	24	21	30	12	22	23	31	14	36	55	16	19	14	22	20	32	36	26	26	53	28	30	36	45	36	27
Chr_9:6750861-6751117	81	60	65	70	60	51	50	94	90	89	63	39	42	59	61	48	64	75	61	63	42	74	62	75	42	67	42	33	57	33	40	60	138	45	46	55	38	76	105	87	30	71	51	73	58	70	80	79	56
Chr_9:6817169-6817407	25	30	14	25	10	10	20	16	12	16	16	13	15	18	8	15	30	17	15	11	31	21	26	12	21	20	6	14	13	12	13	8	42	22	8	21	16	16	28	18	26	28	22	23	23	18	31	27	9
Chr_9:6841439-6841704	5	4	10	8	6	0	14	8	8	0	10	0	0	0	16	4	8	11	4	10	0	12	0	4	2	12	0	4	16	6	14	0	27	0	16	5	8	10	6	20	0	35	14	0	0	28	0	8	6
Chr_9:6902533-6902807	26	13	28	34	31	34	20	46	25	33	18	18	6	18	18	32	26	23	12	14	22	38	35	28	26	22	14	20	22	21	24	19	44	21	5	6	8	5	1	33	0	44	20	22	16	16	0	10	8
Chr_9:6939325-6939563	4	18	10	20	10	10	23	14	15	7	8	11	10	12	17	16	31	15	24	8	4	10	19	12	12	28	8	18	11	13	6	16	50	10	12	29	10	35	34	0	16	2	2	24	19	2	20	0	2
Chr_9:7016150-7016424	0	0	0	6	0	0	0	0	4	0	0	0	0	0	0	0	0	0	4	0	0	0	0	0	4	2	0	0	0	0	6	0	2	0	0	0	0	0	0	0	0	0	0	0	0	0	0	0	0
Chr_9:7063785-7064059	45	34	52	24	32	29	34	48	42	59	33	33	25	39	34	31	41	46	34	40	37	46	39	33	34	38	20	34	24	47	22	40	89	41	22	20	28	41	45	72	8	67	48	61	51	48	79	46	31
Chr_9:7087134-7087386	6	8	8	12	8	10	6	2	10	18	8	8	9	7	8	10	8	10	12	12	12	22	10	10	8	6	18	16	4	10	0	6	14	4	6	16	12	7	16	15	16	26	4	12	13	14	2	5	4
Chr_9:7110791-7111024	130	63	96	99	49	52	31	61	101	163	50	47	55	53	47	32	92	115	75	84	83	76	82	80	33	52	62	49	40	35	37	85	139	46	55	58	85	70	131	115	68	114	85	104	84	88	92	71	60
Chr_9:7139015-7139289	28	23	22	32	30	32	32	47	32	81	28	40	29	56	26	35	31	42	23	29	21	46	36	33	26	20	28	40	22	34	35	30	74	43	20	26	24	44	47	37	40	62	55	55	31	59	61	50	38
Chr_9:7208010-7208258	10	4	6	13	4	2	8	6	10	8	2	5	4	8	6	8	6	8	0	4	10	8	16	6	2	8	6	6	8	4	4	2	17	4	12	4	6	4	4	4	9	6	12	12	10	4	14	4	5
Chr_9:7285889-7286163	36	52	53	60	41	47	54	80	66	70	32	49	41	37	30	48	33	54	33	36	49	36	46	45	37	38	33	34	39	47	31	52	93	32	64	39	45	36	71	74	56	60	49	47	71	56	79	64	36
Chr_9:7356144-7356418	107	66	70	86	76	62	64	98	124	123	81	66	66	132	90	73	80	104	74	74	79	110	82	66	44	76	58	46	51	66	54	74	199	61	86	72	91	98	111	152	70	157	118	139	97	152	107	98	88
Chr_9:7422339-7422570	8	20	10	2	14	12	6	11	8	26	8	8	18	14	11	16	12	14	12	6	8	12	15	16	9	4	2	12	16	14	4	2	17	3	4	8	2	12	16	24	11	47	21	6	4	30	27	30	13
Chr_9:7549873-7550127	6	22	6	51	8	22	22	16	28	27	3	17	38	22	20	25	17	13	45	6	11	8	20	4	20	8	14	38	24	6	18	18	37	18	24	28	18	30	44	59	47	55	53	39	46	54	41	50	39
Chr_9:7659183-7659443	36	0	34	0	12	6	10	70	9	22	6	6	14	16	6	0	0	24	0	28	26	24	18	37	0	36	20	0	12	16	11	8	27	11	2	2	7	14	20	41	40	46	35	44	16	32	29	52	30
Chr_9:7746346-7746620	6	4	12	20	8	20	8	13	25	8	12	18	16	9	7	4	14	12	11	17	11	21	15	16	12	10	14	18	17	17	17	22	32	16	14	18	17	17	14	15	23	21	34	17	14	18	14	21	6
Chr_9:7768664-7768888	30	23	16	20	14	8	7	8	15	31	10	6	8	13	8	14	21	11	17	18	15	17	12	18	4	8	10	8	17	10	12	16	34	16	6	11	8	22	32	12	19	14	17	22	13	26	31	36	2
Chr_9:7810754-7811010	15	16	24	22	10	9	16	15	22	31	17	9	27	14	6	8	24	11	9	17	24	22	18	26	20	20	6	8	8	7	10	22	43	19	6	8	22	10	12	26	10	20	18	24	14	18	26	10	17
Chr_9:8011750-8012024	35	26	54	47	44	46	48	38	40	62	32	28	30	34	26	34	54	30	28	43	44	43	43	38	32	31	33	52	42	60	36	52	94	26	19	35	40	38	36	55	78	56	38	44	60	52	60	85	37
Chr_9:8219717-8219989	24	16	12	12	12	12	4	28	6	36	8	10	8	38	4	8	13	26	8	19	22	28	31	26	4	22	10	15	8	16	3	18	23	16	22	32	8	30	36	9	6	0	0	45	31	0	8	0	0
Chr_9:8280032-8280286	44	24	40	17	24	28	40	53	37	33	25	26	23	42	33	22	21	48	25	34	32	66	24	47	16	33	14	17	32	22	18	30	47	22	16	26	43	23	52	49	34	46	45	47	39	62	40	41	35
Chr_9:8320042-8320315	0	0	0	0	0	2	0	0	0	0	0	0	0	0	0	0	0	0	0	2	0	0	2	0	0	0	2	0	0	0	0	0	0	0	0	0	0	0	0	0	0	0	0	0	0	0	0	0	0
Chr_9:8537359-8537633	26	26	19	24	20	18	8	24	22	12	14	38	30	32	18	18	34	28	15	23	36	32	30	19	22	16	13	22	20	25	30	16	48	30	23	28	24	25	24	42	42	32	31	34	30	30	30	31	36
Chr_9:8615185-8615440	44	33	44	52	42	56	37	65	76	54	42	24	34	48	36	28	40	55	30	42	26	49	30	64	23	31	46	48	31	46	28	44	107	46	32	45	38	60	52	55	41	82	48	64	56	80	66	46	38
Chr_9:8683574-8683847	176	137	142	134	135	118	88	193	190	220	92	131	118	181	137	93	95	118	98	126	101	158	120	116	79	102	81	115	80	105	94	127	327	74	95	123	106	128	172	188	150	181	172	235	156	186	185	204	151
Chr_9:8727145-8727419	16	11	24	16	20	28	13	24	21	16	14	16	12	18	12	12	24	17	15	11	18	31	23	16	12	20	14	13	18	6	8	26	35	22	20	22	20	12	20	20	18	31	12	28	22	19	26	40	5
Chr_9:8804614-8804853	18	16	18	11	9	19	12	13	13	20	12	12	10	8	10	11	20	10	10	14	12	22	11	16	8	14	11	19	12	7	7	8	26	13	4	6	16	14	10	16	5	18	11	11	12	28	22	4	17
Chr_9:8840137-8840411	59	45	73	40	58	56	51	66	58	76	43	51	51	85	53	59	46	46	32	52	57	45	56	59	37	49	47	55	47	35	49	55	125	40	47	43	38	49	80	108	62	94	87	83	89	66	88	73	61
Chr_9:9039098-9039371	40	38	34	44	38	32	45	52	65	78	17	41	42	60	41	41	59	37	26	31	28	34	64	40	33	31	24	31	16	16	38	36	95	22	23	22	39	23	46	60	44	49	38	68	55	56	64	83	44
Chr_9:9091609-9091836	35	20	22	19	17	8	9	10	15	31	6	10	14	14	6	7	16	23	8	26	22	29	21	14	15	4	13	5	7	9	10	9	48	24	9	9	27	9	22	23	6	22	12	20	8	20	18	18	14
Chr_9:9164005-9164277	18	10	20	14	20	15	10	32	18	36	11	14	18	15	16	16	31	14	6	18	14	28	32	12	20	26	12	16	10	17	22	22	53	12	10	19	16	14	16	15	18	24	24	7	30	35	8	26	31
Chr_9:9185883-9186140	30	18	14	32	15	25	20	46	40	16	17	16	9	40	22	9	16	39	17	18	22	40	17	14	12	26	14	26	8	13	10	18	34	17	13	10	16	24	23	22	29	28	21	30	26	35	32	22	19
Chr_9:9324739-9325002	37	34	24	27	30	16	19	64	36	36	10	30	32	30	24	38	43	28	30	32	33	26	22	31	22	40	20	16	22	17	14	35	69	24	22	32	31	18	55	41	40	50	25	44	46	49	60	40	38
Chr_9:9417640-9417875	66	26	59	51	44	41	30	54	62	65	41	28	32	29	31	39	54	59	28	40	85	44	48	52	20	28	28	35	48	47	22	35	103	29	24	50	40	56	61	53	36	78	64	40	53	42	54	52	45
Chr_9:9481920-9482150	72	34	50	43	24	41	33	51	82	107	44	43	33	56	34	34	53	61	63	48	86	72	67	55	29	43	55	34	48	24	40	65	140	40	16	46	32	52	108	37	52	73	53	66	44	58	67	36	37
Chr_9:9511811-9512042	4	2	2	2	2	0	0	0	0	2	0	0	2	0	1	2	0	6	0	0	0	4	0	4	4	4	0	0	0	2	0	0	0	2	4	2	0	1	0	0	4	7	0	1	2	2	1	2	8
Chr_9:9558511-9558784	0	1	10	20	8	1	6	11	12	12	4	6	3	8	12	4	8	12	8	10	10	19	7	6	9	10	2	6	8	14	9	10	16	4	6	4	0	10	9	14	10	8	10	6	4	2	6	10	2
Chr_9:9801302-9801562	50	34	54	32	28	34	42	36	54	53	28	26	16	53	29	34	45	58	52	40	44	40	49	54	26	38	18	32	33	34	32	36	78	29	27	35	31	34	56	39	58	62	51	76	36	50	64	55	54
Chr_9:9873783-9874056	20	2	7	12	11	2	20	19	30	21	14	18	8	26	8	20	21	14	8	16	20	12	18	12	16	16	6	17	14	10	10	22	36	18	6	15	12	14	22	26	13	26	18	17	22	14	28	10	21
Chr_9:10232276-10232548	26	21	30	26	19	18	43	28	22	38	23	24	22	28	21	14	30	20	8	14	19	23	16	26	20	33	20	34	14	26	29	33	52	10	14	15	16	20	28	24	24	26	24	28	42	32	44	50	34
Chr_9:10298264-10298538	44	29	57	40	41	30	57	59	54	54	53	39	41	46	39	34	40	51	39	41	37	46	65	49	28	41	19	61	25	47	26	42	76	30	30	21	17	37	40	71	41	46	36	51	21	39	65	62	39
Chr_9:10362435-10362665	63	43	48	31	30	27	28	55	51	69	28	45	34	34	37	15	34	45	44	38	32	74	52	52	19	30	26	21	47	34	26	15	69	14	25	41	45	34	50	35	42	65	57	39	31	49	46	35	16
Chr_9:10532405-10532679	0	6	4	8	2	6	0	0	10	18	11	8	4	16	2	8	10	0	4	0	0	0	4	0	8	0	10	16	2	0	8	2	12	8	18	2	0	10	14	7	20	18	20	0	0	10	6	18	12
Chr_9:10553295-10553568	57	36	74	33	40	57	70	43	48	82	24	44	46	68	28	36	33	43	40	36	46	53	41	42	20	30	36	40	40	49	28	40	80	38	30	35	33	48	64	49	54	56	54	64	63	59	74	60	43
Chr_9:10631356-10631621	0	4	2	4	0	12	0	0	2	13	0	0	0	6	0	2	5	0	2	0	10	2	4	0	4	0	2	2	0	0	0	2	0	4	2	0	4	6	2	8	0	2	0	0	0	2	0	0	2
Chr_9:10674357-10674631	68	55	65	70	40	49	64	102	77	93	40	48	50	84	58	69	65	37	64	59	68	81	63	70	34	45	51	40	36	59	40	44	120	52	49	34	47	59	76	96	66	73	73	58	66	80	108	60	53
Chr_9:10728256-10728530	2	0	2	0	0	6	0	0	2	4	0	4	4	6	2	0	4	6	2	4	4	4	0	0	2	2	2	2	2	0	0	2	2	4	2	0	4	2	0	6	2	0	6	4	1	2	2	4	0
Chr_9:10748544-10748815	34	33	26	41	31	20	21	21	27	32	16	31	26	40	22	20	20	27	22	20	48	32	27	30	28	45	26	20	18	18	19	36	69	30	21	24	21	30	39	36	8	33	28	50	36	31	24	27	37
Chr_9:10801085-10801356	0	12	10	10	10	16	12	14	11	6	4	10	12	21	7	10	4	2	6	14	10	13	8	10	8	12	6	26	8	10	10	14	33	2	6	6	6	10	12	12	18	25	16	10	20	14	6	25	7
Chr_9:10827682-10827943	2	0	2	8	2	4	2	2	4	6	6	1	4	0	6	2	0	2	3	0	4	2	0	2	2	2	2	2	6	4	2	6	6	8	2	2	2	8	2	10	2	6	8	2	4	8	0	6	2
Chr_9:10858940-10859207	80	77	87	64	61	57	77	96	92	115	73	77	66	74	56	67	59	76	64	64	74	74	61	81	37	65	61	66	53	68	45	70	122	50	42	46	81	68	95	82	59	64	65	61	65	68	105	69	66
Chr_9:10890152-10890395	2	2	6	0	4	0	2	3	0	2	0	2	2	0	4	1	2	4	0	2	4	4	1	1	0	0	0	3	2	0	2	8	3	4	4	0	0	6	2	0	0	2	2	0	8	2	0	4	0
Chr_9:10981845-10982118	33	28	33	33	26	24	39	48	42	47	24	16	22	28	25	41	28	40	24	32	47	28	32	25	31	46	12	28	20	24	28	30	46	26	20	45	15	42	24	36	38	56	44	32	39	55	64	31	18
Chr_9:11072966-11073203	14	8	18	22	23	13	13	10	20	23	16	11	16	28	8	10	24	17	19	13	23	13	6	22	2	16	16	12	12	15	9	14	33	13	39	6	16	18	0	36	0	33	55	2	0	41	0	30	24
Chr_9:11102877-11103149	33	19	32	29	15	25	12	9	36	41	17	18	21	27	26	10	20	20	18	9	19	33	22	25	2	10	20	11	20	19	9	15	48	9	12	14	19	18	32	24	15	23	18	25	26	31	49	19	18
Chr_9:11162448-11162718	6	14	10	15	6	4	21	12	14	8	12	6	10	14	10	4	12	10	8	5	16	6	9	9	11	8	4	7	3	10	8	8	35	6	4	8	7	17	12	12	8	27	16	16	16	14	6	30	8
Chr_9:11224702-11224968	12	10	8	14	8	6	6	14	12	12	4	13	2	12	6	12	6	10	10	8	5	6	16	24	6	8	6	11	6	10	4	19	14	6	3	10	6	0	16	16	6	15	18	12	4	6	8	10	8
Chr_9:11285392-11285638	16	24	34	24	24	12	10	26	33	39	16	24	8	32	28	20	18	16	14	27	22	24	12	16	11	8	18	18	8	8	8	12	42	14	6	10	12	4	12	8	4	10	13	8	2	18	2	18	4
Chr_9:11309196-11309469	31	26	20	28	18	20	42	51	51	63	33	19	33	34	24	35	17	45	21	18	20	30	20	27	26	19	27	20	20	25	13	32	44	20	4	20	16	18	40	22	36	30	9	21	59	23	28	19	16
Chr_9:11349263-11349537	24	13	18	3	9	10	5	9	6	11	12	8	10	10	2	2	9	4	6	7	12	14	12	14	4	7	4	0	4	8	2	9	12	16	8	4	4	14	9	15	14	10	6	13	4	11	32	18	4
Chr_9:11378365-11378633	63	40	53	41	43	42	52	54	73	85	48	52	60	71	47	52	63	51	40	59	47	80	70	36	32	40	30	53	31	41	35	44	72	51	54	20	37	34	50	78	56	45	64	41	43	87	70	63	39
Chr_9:11419420-11419686	31	21	29	27	44	10	31	52	41	19	12	19	28	36	39	16	30	31	26	24	41	29	16	28	26	21	14	20	20	12	13	30	85	8	4	28	6	18	36	30	13	33	25	25	28	26	42	49	22
Chr_9:11515915-11516188	58	42	43	52	34	36	50	46	41	54	48	34	25	43	34	49	54	48	38	51	40	50	39	63	22	35	31	45	27	31	47	46	102	38	5	20	28	32	26	22	22	20	28	14	32	8	24	18	8
Chr_9:11635272-11635546	56	38	45	58	18	26	34	70	64	80	33	16	22	56	30	43	38	28	42	28	46	58	35	35	35	32	35	37	49	40	16	61	94	34	40	38	48	32	68	65	49	66	44	74	45	55	42	55	45
Chr_9:11715742-11716016	74	60	65	76	68	65	56	88	84	118	47	45	40	73	56	80	67	60	37	44	63	71	63	84	44	29	45	50	49	52	37	39	123	31	57	39	52	50	83	78	54	86	58	89	50	93	99	97	46
Chr_9:11864539-11864789	27	8	26	16	14	14	16	24	22	26	8	4	15	26	14	12	22	26	14	26	28	20	12	26	22	20	4	24	24	29	12	22	38	7	12	8	20	15	26	20	14	29	38	34	35	34	38	24	18
Chr_9:11994192-11994441	81	40	59	53	47	37	46	71	67	68	24	34	42	64	34	36	52	42	54	59	33	31	47	37	28	33	29	40	52	52	40	52	111	52	45	46	46	52	76	61	40	56	60	30	58	59	73	57	47
Chr_9:12024457-12024731	43	12	52	46	23	20	32	36	51	42	16	24	25	50	24	32	59	46	12	34	30	24	34	28	18	24	26	18	26	36	26	44	83	26	32	19	27	27	34	49	37	40	40	36	61	52	44	38	33
Chr_9:12065772-12066034	2	6	8	13	8	8	10	13	22	10	6	14	18	8	6	8	10	14	0	6	8	3	8	11	6	9	8	6	4	2	5	14	12	0	8	10	5	16	12	7	16	17	12	13	12	16	10	16	4
Chr_9:12089951-12090225	12	14	27	10	8	10	8	16	22	18	4	10	16	26	6	14	17	16	21	9	23	15	10	12	20	10	6	14	2	19	22	20	22	16	8	8	16	20	18	17	10	26	20	21	14	20	23	21	23
Chr_9:12111899-12112166	62	41	40	48	40	59	53	66	46	57	28	52	40	82	41	48	48	64	34	35	56	60	50	41	24	39	47	40	26	41	44	67	90	27	32	32	39	30	57	63	47	78	46	77	62	64	70	75	28
Chr_9:12283553-12283827	8	2	8	4	4	4	2	2	10	14	6	4	6	12	6	10	4	4	3	2	6	4	10	2	10	8	4	10	6	4	4	6	2	12	9	8	4	4	8	0	8	8	7	20	11	14	9	4	6
Chr_9:12326176-12326441	26	22	38	19	8	19	18	31	26	24	20	22	17	21	18	30	7	23	19	8	24	38	16	21	14	30	12	18	18	16	22	14	44	24	13	12	19	26	36	43	36	17	37	26	44	25	28	30	30
Chr_9:12403482-12403747	41	24	46	61	24	27	40	45	54	69	53	29	32	54	36	32	68	62	42	40	48	58	48	46	46	28	40	48	46	40	21	59	100	32	41	26	31	27	39	61	34	43	42	49	36	33	43	41	41
Chr_9:12475171-12475421	30	12	38	20	32	27	29	46	61	49	24	22	16	14	32	33	26	34	17	18	25	32	44	40	10	25	22	6	16	35	24	22	83	31	17	39	22	29	48	56	45	47	55	44	32	49	52	43	32
Chr_9:12552105-12552369	10	8	4	7	10	6	16	11	24	24	8	12	12	11	14	13	19	18	12	11	10	14	14	17	13	7	10	23	12	20	23	16	36	10	7	6	16	8	24	20	6	12	18	14	6	19	18	19	2
Chr_9:12574945-12575217	141	100	148	129	128	141	111	126	160	213	115	103	71	171	80	119	100	108	87	98	100	93	136	106	70	93	66	88	92	90	63	76	249	79	70	81	91	91	157	137	132	165	136	99	110	160	141	154	107
Chr_9:12699924-12700188	26	13	13	14	18	11	4	8	18	19	12	19	10	10	8	10	12	10	14	7	20	24	6	12	12	18	4	16	14	19	1	17	28	5	2	10	8	8	4	8	5	10	16	12	2	11	13	4	12
Chr_9:12747565-12747826	110	111	90	124	82	92	98	148	142	121	89	66	89	149	79	84	101	108	90	99	118	142	125	119	79	81	90	107	82	112	97	104	219	76	77	75	81	118	128	97	84	146	113	109	75	124	135	106	63
Chr_9:12969718-12969979	55	44	52	47	37	20	27	43	51	54	32	14	44	36	40	40	61	30	32	47	38	31	26	40	16	26	36	42	24	34	27	36	55	14	28	39	31	40	41	47	40	64	47	46	34	47	52	52	44
Chr_9:12997223-12997497	30	8	38	26	19	28	28	46	38	35	28	20	32	37	26	30	31	29	21	19	18	34	24	26	19	14	16	20	17	17	31	24	63	16	14	20	19	36	29	24	19	44	23	33	31	41	47	32	23
Chr_9:13024404-13024667	8	26	16	21	14	24	17	12	25	39	19	9	32	24	8	20	18	16	17	30	39	26	26	33	16	4	16	8	8	19	24	18	39	19	8	16	13	18	13	16	14	24	19	28	20	21	28	25	24
Chr_9:13055282-13055556	31	18	21	18	12	28	6	36	41	48	28	32	33	32	19	28	18	38	26	24	28	32	21	36	20	11	22	24	41	54	13	39	57	12	22	29	30	15	33	22	30	38	27	52	40	43	43	56	19
Chr_9:13091227-13091458	32	12	13	12	8	6	22	17	16	13	16	16	24	10	4	3	16	23	20	38	42	8	26	33	8	26	10	4	8	12	8	8	49	28	4	12	17	17	10	0	0	13	9	30	16	8	36	9	0
Chr_9:13170827-13171101	29	18	36	20	31	12	19	38	30	32	20	21	25	28	23	17	13	26	24	16	23	30	25	29	21	28	27	24	26	16	10	32	69	13	18	16	16	16	25	35	24	26	21	32	39	39	31	38	29
Chr_9:13220779-13221027	35	32	30	37	25	47	24	64	39	52	28	22	36	50	23	12	31	48	28	30	31	34	41	57	11	31	28	36	32	25	25	19	54	21	18	42	27	19	50	40	38	24	28	45	25	25	49	26	27
Chr_9:13405037-13405310	44	34	43	48	26	46	54	47	42	66	26	32	51	39	22	42	38	43	27	34	44	64	45	23	28	24	19	32	32	39	32	34	105	23	22	35	13	57	58	60	39	83	85	52	58	72	61	67	60
Chr_9:13486473-13486742	0	0	0	0	0	0	0	0	0	0	2	0	0	0	0	0	0	0	0	0	0	0	0	0	0	0	0	0	0	0	0	0	6	0	0	0	0	0	0	0	0	0	0	0	2	0	0	2	0
Chr_9:13634595-13634864	85	73	109	88	116	82	88	146	146	110	91	63	91	112	72	62	108	102	66	121	116	110	79	98	78	76	70	70	102	89	71	101	198	115	59	71	82	73	103	89	78	105	60	102	81	110	135	109	80
Chr_9:13656848-13657097	54	38	53	30	20	22	52	60	62	50	34	18	34	34	27	18	46	39	43	37	39	53	34	59	34	34	43	27	34	42	26	48	97	32	14	26	43	33	50	28	35	55	52	61	48	56	66	44	12
Chr_9:13691578-13691846	68	54	66	56	51	38	36	34	89	84	30	35	59	67	26	28	45	37	36	50	48	48	41	42	24	37	30	37	38	34	19	50	86	34	22	38	31	49	56	52	42	43	34	54	41	47	70	39	40
Chr_9:13804770-13805011	40	12	20	22	16	22	14	19	35	31	29	14	10	27	16	10	28	20	20	26	23	26	26	19	14	16	15	25	24	22	18	26	46	17	4	18	2	19	29	39	26	26	24	26	28	26	40	21	17
Chr_10:58176-58402	21	18	18	19	15	19	8	15	18	38	14	9	13	14	22	11	15	39	11	28	23	33	24	22	4	16	16	19	27	15	17	20	52	19	4	32	19	28	27	39	20	18	25	26	23	12	34	14	14
Chr_10:328767-329010	45	32	58	34	62	26	30	58	64	63	43	30	21	43	15	16	52	63	19	25	44	33	18	44	28	24	38	22	46	28	24	49	99	15	25	36	32	69	73	61	39	42	60	57	41	70	87	59	43
Chr_10:360655-360898	54	30	47	32	36	24	36	29	50	42	20	30	22	34	30	16	37	35	26	39	42	34	31	55	29	30	35	23	25	24	26	23	79	23	22	54	28	32	43	36	29	49	28	50	38	45	44	42	30
Chr_10:413588-413831	22	14	10	16	6	6	10	14	37	18	6	22	6	11	16	4	20	24	6	14	12	21	18	13	8	8	18	24	23	11	13	22	30	11	23	10	12	7	14	18	22	27	19	15	12	25	28	27	24
Chr_10:450682-450950	41	24	32	46	29	24	22	43	44	44	24	18	20	34	17	36	30	44	28	31	46	43	32	24	20	28	24	29	16	34	27	40	77	30	30	38	25	30	54	59	25	63	38	43	55	45	53	45	29
Chr_10:590671-590897	24	19	30	19	12	14	19	26	22	40	24	9	6	38	10	16	39	52	21	46	22	44	21	36	17	26	14	16	33	27	18	20	64	20	18	20	14	22	36	39	38	37	33	36	17	32	24	16	30
Chr_10:647602-647875	28	28	23	24	28	19	20	25	24	30	16	12	20	20	22	8	14	28	18	24	25	37	18	32	14	26	28	20	15	11	16	22	43	18	6	14	8	16	20	14	31	14	17	24	24	20	38	29	18
Chr_10:756725-756977	74	53	52	45	49	28	51	71	63	78	38	30	45	48	56	46	46	64	37	47	41	67	61	62	33	40	38	23	38	46	25	44	109	35	40	53	60	69	87	93	49	79	57	78	51	64	88	35	57
Chr_10:803227-803493	19	18	20	39	18	20	13	24	22	32	23	15	10	32	8	15	28	35	18	6	24	37	28	22	16	12	9	14	14	20	16	18	51	6	4	12	25	21	26	37	30	34	27	17	24	20	28	42	10
Chr_10:831640-831901	37	0	42	26	4	2	2	0	32	52	2	16	64	2	51	44	4	1	20	29	19	34	50	2	2	30	0	28	24	2	52	32	8	54	2	2	49	0	50	105	32	109	50	51	2	58	0	54	26
Chr_10:1005254-1005528	2	4	12	5	4	2	6	10	4	8	10	4	2	2	4	0	6	4	6	4	13	14	3	4	2	3	4	6	0	6	6	6	5	2	2	0	0	9	4	2	2	11	8	2	4	4	16	4	0
Chr_10:1087727-1088001	56	30	48	35	27	22	22	38	38	34	28	22	28	41	30	18	26	34	14	32	28	27	25	22	21	18	40	22	18	28	20	22	56	22	16	19	20	32	27	45	34	65	40	33	34	36	50	28	22
Chr_10:1215246-1215520	65	28	28	32	35	33	45	76	72	51	24	24	63	68	23	40	42	57	31	52	73	32	66	41	44	33	20	25	27	54	13	52	86	19	27	51	28	32	34	50	45	72	27	48	31	37	41	43	42
Chr_10:1244837-1245093	33	47	43	18	29	33	34	50	62	57	18	32	30	38	39	16	30	32	19	29	31	31	24	54	21	24	22	22	20	12	32	28	72	19	29	24	24	18	30	39	28	26	36	55	36	30	66	32	20
Chr_10:1327582-1327835	35	19	20	16	12	18	18	32	23	25	12	20	28	16	10	22	25	25	17	22	24	28	15	22	8	9	17	14	12	24	8	26	45	10	16	18	22	6	32	30	26	23	42	23	27	26	23	34	9
Chr_10:1363222-1363473	25	18	28	23	33	22	16	48	31	45	26	12	16	25	16	16	25	26	26	16	33	18	30	31	11	30	32	29	15	22	16	28	63	18	11	22	30	28	32	33	48	36	35	35	36	32	42	35	33
Chr_10:1418725-1418966	46	24	53	52	41	52	28	46	73	76	25	47	41	49	44	24	44	65	45	43	45	39	38	54	14	31	30	35	47	56	26	41	113	26	28	22	49	39	48	54	41	78	47	72	34	61	61	43	42
Chr_10:1469353-1469609	10	16	15	12	7	18	6	18	14	22	20	4	8	6	10	10	17	16	8	12	20	19	20	16	5	9	10	14	12	16	8	6	31	8	8	9	12	10	16	21	14	15	18	14	10	22	10	12	3
Chr_10:1671445-1671719	0	0	0	0	0	0	0	0	0	0	0	0	0	0	0	0	0	0	0	0	0	0	0	0	0	0	0	0	0	0	0	0	0	0	0	0	0	0	0	0	0	0	0	0	0	0	0	0	0
Chr_10:1972657-1972931	40	21	32	20	14	22	34	30	23	36	16	8	19	22	20	14	17	16	10	18	19	10	9	36	7	14	19	20	14	22	24	20	45	20	14	18	20	20	24	16	33	21	32	41	34	22	26	34	25
Chr_10:2331661-2331935	28	33	50	55	29	30	34	53	46	58	35	31	33	54	49	34	24	29	19	28	25	40	36	33	37	28	23	46	26	37	38	35	83	26	30	24	34	25	31	48	41	70	41	43	38	56	48	54	46
Chr_10:2536323-2536593	23	14	24	17	18	8	14	22	24	16	20	14	12	24	19	12	20	22	16	20	12	20	14	13	13	19	22	16	12	22	13	15	45	11	2	15	20	20	10	36	24	32	16	31	16	14	29	21	16
Chr_10:2789780-2790045	18	18	30	22	24	13	18	35	50	40	18	34	20	28	21	10	27	26	14	24	18	24	22	13	12	38	9	22	12	19	24	24	65	20	13	0	16	16	16	34	30	25	23	18	29	36	30	30	26
Chr_10:2831490-2831751	46	16	35	34	36	45	41	51	59	60	29	36	24	44	22	40	37	64	22	41	34	31	33	56	19	32	35	22	30	40	25	33	81	22	27	34	38	57	54	52	35	40	42	28	32	35	51	39	31
Chr_10:3028565-3028794	22	2	21	10	8	15	6	2	12	20	3	4	6	18	8	14	22	14	11	14	20	19	21	13	16	16	16	11	10	24	7	20	26	8	14	26	14	21	17	12	14	13	19	30	15	18	7	9	13
Chr_10:3128864-3129133	18	8	6	6	4	8	8	14	8	16	10	2	12	10	6	0	4	18	2	8	9	12	8	7	4	7	6	9	6	4	6	12	18	4	8	4	2	4	2	9	0	3	8	12	8	18	12	14	6
Chr_10:3172953-3173227	29	22	26	28	15	14	28	30	22	43	22	24	14	23	10	24	18	23	28	38	22	30	35	16	12	18	23	28	19	22	15	43	48	13	25	19	12	18	28	54	20	27	32	40	48	37	20	30	32
Chr_10:3348652-3348925	50	27	37	52	39	34	26	54	41	52	35	34	24	56	32	44	41	28	32	41	49	54	47	40	40	48	33	34	23	48	36	53	107	37	39	27	37	76	66	72	70	42	57	70	69	66	68	51	55
Chr_10:3385279-3385547	65	47	54	36	25	46	45	40	54	79	31	40	30	54	33	54	33	32	36	42	20	38	30	37	28	48	37	39	27	38	22	43	79	23	18	22	20	37	40	49	51	49	62	39	24	50	59	55	49
Chr_10:3470797-3471062	58	31	65	44	60	50	50	66	62	58	37	33	37	69	73	53	58	66	60	76	67	70	52	50	22	39	40	41	44	60	38	73	113	41	48	46	46	44	82	67	53	76	45	61	44	68	81	62	57
Chr_10:3549509-3549783	38	32	63	52	34	34	40	36	48	75	34	28	32	30	35	28	52	46	22	39	39	34	30	42	20	40	34	40	52	44	24	33	48	22	12	26	26	39	54	58	38	35	48	54	22	68	38	50	24
Chr_10:3601794-3602068	30	28	30	37	29	23	30	48	45	62	32	33	28	23	29	24	18	26	14	15	13	30	29	18	9	36	23	28	26	24	11	22	41	10	20	30	18	31	16	51	28	38	46	36	37	45	34	42	27
Chr_10:3650177-3650451	12	10	22	10	12	12	30	28	22	22	22	16	27	28	6	24	18	10	15	25	20	26	18	20	10	24	15	11	21	30	17	22	56	16	23	14	17	18	18	29	29	28	26	20	28	23	15	30	34
Chr_10:3728569-3728799	24	17	8	23	14	2	15	26	37	22	22	20	14	29	12	5	31	28	28	39	28	44	15	28	16	20	22	17	19	21	18	24	40	20	8	16	24	23	24	28	16	13	24	13	9	17	23	15	10
Chr_10:3778443-3778676	52	32	31	34	46	39	40	34	58	58	26	29	22	58	36	33	57	58	40	79	57	60	48	39	15	41	35	32	45	43	47	60	103	34	46	48	42	51	70	46	24	40	26	51	48	16	58	25	21
Chr_10:3806651-3806904	0	0	2	0	0	0	0	0	0	0	0	0	0	0	0	0	0	0	0	0	0	0	0	0	0	0	0	0	0	0	0	0	0	0	0	0	0	0	0	10	0	10	4	8	0	2	0	0	0
Chr_10:3873386-3873660	10	0	4	4	4	6	4	8	2	8	6	6	4	6	6	2	10	0	4	4	0	6	10	2	2	6	8	2	12	8	2	12	12	6	0	4	6	4	2	6	8	6	10	10	2	2	2	6	8
Chr_10:3908796-3909070	62	49	62	48	49	39	41	47	62	80	40	44	34	60	59	28	43	62	26	45	41	63	38	54	26	30	48	29	30	36	33	47	110	31	35	29	38	38	66	54	47	74	70	48	50	60	83	59	42
Chr_10:3942331-3942597	24	18	16	24	12	21	22	21	48	47	12	12	28	21	26	19	28	27	14	31	15	36	20	17	22	12	4	32	22	25	14	15	40	20	17	20	18	33	40	18	20	30	31	25	18	21	26	28	21
Chr_10:4045268-4045542	20	10	24	19	17	6	21	34	22	20	18	12	9	26	10	16	11	22	8	18	31	33	16	24	15	18	8	24	22	12	18	32	53	7	16	16	6	17	13	41	34	22	23	31	28	34	31	32	26
Chr_10:4071877-4072147	43	40	36	39	22	29	40	48	43	30	24	32	31	32	42	35	36	58	38	24	26	30	33	33	22	22	20	39	29	27	31	36	73	32	25	30	24	42	22	44	34	48	39	48	30	54	45	49	41
Chr_10:4113646-4113916	53	30	59	48	33	51	53	49	57	82	38	38	49	41	52	40	52	48	32	47	72	64	66	40	43	40	31	41	32	53	35	61	116	25	25	33	37	37	29	52	49	87	67	50	53	76	72	59	45
Chr_10:4152589-4152823	13	11	12	11	8	16	10	12	19	26	2	6	4	8	20	8	20	16	8	8	15	18	8	14	6	9	2	12	8	4	6	4	31	6	11	11	10	8	22	16	17	25	15	19	18	12	14	7	8
Chr_10:4261973-4262247	30	18	31	34	31	27	36	36	37	46	16	28	11	43	24	23	29	42	26	26	46	33	34	32	16	18	6	20	24	16	26	24	61	28	10	16	10	22	42	34	35	33	34	38	38	34	44	32	33
Chr_10:4322843-4323115	3	2	5	2	0	0	1	0	1	3	0	2	1	2	0	1	0	0	2	0	1	1	1	1	2	1	0	0	1	0	0	0	5	1	0	0	0	0	3	0	3	4	2	1	4	4	1	0	2
Chr_10:4442417-4442686	34	18	34	44	28	28	9	57	46	46	33	43	26	31	22	42	20	32	29	34	30	36	40	24	29	45	24	30	11	22	24	30	56	36	14	22	20	26	40	40	55	56	46	26	28	22	20	60	48
Chr_10:4514190-4514464	46	18	33	30	15	29	33	22	26	44	25	28	36	34	30	29	34	33	16	30	21	30	20	8	13	14	20	16	20	27	20	25	74	16	10	24	20	36	30	35	34	51	25	32	30	26	52	41	8
Chr_10:4545128-4545385	58	63	84	65	57	38	71	103	72	129	50	57	79	91	61	62	82	100	43	83	74	73	82	59	54	54	48	42	47	52	28	58	138	52	25	52	62	70	55	93	74	91	56	85	54	67	80	64	45
Chr_10:4620228-4620480	18	16	24	22	16	19	27	46	51	33	18	18	18	24	20	20	18	20	20	16	29	18	23	22	26	36	18	23	12	16	18	22	60	29	16	8	18	12	23	33	0	45	42	13	9	46	6	37	18
Chr_10:4694280-4694553	77	44	58	64	47	60	45	53	82	88	46	38	51	50	39	58	44	50	46	36	40	59	61	42	27	30	28	50	30	41	26	48	105	39	35	51	47	39	50	93	51	70	86	49	56	101	30	78	56
Chr_10:4739326-4739592	31	41	36	20	16	11	13	46	25	35	22	27	12	14	20	26	30	17	18	28	22	19	18	20	7	19	20	11	17	14	16	20	39	6	7	16	26	13	29	21	8	37	21	16	14	23	24	17	14
Chr_10:4781924-4782192	40	36	49	36	32	28	22	42	45	76	33	40	50	48	46	32	38	42	34	34	41	58	42	42	51	40	28	26	33	33	28	60	65	32	26	30	36	26	56	47	39	58	27	39	55	50	46	51	29
Chr_10:4822998-4823272	27	12	22	24	16	8	10	22	24	25	14	22	16	18	16	8	10	20	18	20	23	18	12	14	10	8	18	24	20	14	12	14	21	18	4	4	14	18	20	15	18	37	29	26	26	22	31	27	22
Chr_10:4968319-4968586	41	20	31	30	26	29	34	56	37	40	28	37	31	40	45	30	31	46	26	50	39	51	49	52	34	19	24	40	41	26	29	34	99	34	26	25	36	45	51	45	39	60	58	58	61	40	48	51	67
Chr_10:5013098-5013368	50	45	52	36	36	45	43	50	78	53	39	28	36	48	35	32	27	35	28	32	32	42	38	50	27	44	26	40	24	23	16	34	80	18	26	28	22	24	48	49	28	60	38	39	37	54	57	32	40
Chr_10:5053852-5054119	10	20	12	12	11	10	12	17	10	8	14	12	11	22	10	8	11	14	10	12	16	8	8	12	8	12	20	8	16	14	6	15	29	13	16	10	12	18	8	30	18	10	7	10	16	13	19	25	17
Chr_10:5174093-5174366	44	27	52	48	30	45	38	44	83	64	62	38	28	57	46	33	62	59	35	50	64	54	50	50	36	41	53	54	40	52	32	43	100	44	55	45	47	51	68	80	61	68	57	51	63	52	66	56	65
Chr_10:5197342-5197616	15	8	16	6	13	5	8	12	18	12	6	10	11	22	8	5	18	8	8	6	8	20	10	6	4	4	18	8	12	6	2	12	29	10	10	6	5	2	10	24	12	30	15	22	22	20	14	17	22
Chr_10:5285203-5285472	124	99	123	122	60	85	87	158	123	202	67	88	89	113	100	44	119	93	95	75	79	121	78	94	63	78	83	80	90	91	82	122	244	72	76	92	103	99	56	158	146	171	139	198	83	153	203	175	125
Chr_10:5309765-5310019	45	30	40	41	28	22	22	54	56	65	35	27	39	35	24	28	25	50	26	31	36	63	42	41	14	39	24	26	22	21	21	32	79	42	28	25	22	24	64	47	28	56	42	30	39	40	50	57	26
Chr_10:5424476-5424709	32	23	39	26	14	14	22	22	28	52	26	10	24	18	22	16	18	22	26	29	32	57	27	27	14	31	29	14	30	19	23	42	70	17	18	20	26	12	21	35	32	24	21	62	32	26	37	2	12
Chr_10:5526932-5527174	26	10	28	21	16	14	14	30	27	23	10	22	13	20	12	6	22	26	21	31	25	28	13	31	18	16	8	13	14	18	14	38	52	18	14	26	14	9	21	22	15	28	19	16	18	34	19	19	13
Chr_10:5627938-5628175	44	22	42	26	41	36	30	37	35	48	23	8	22	30	37	36	29	61	36	50	51	42	28	34	12	27	30	29	29	36	25	38	89	28	20	38	30	34	22	31	23	41	45	43	40	50	61	36	31
Chr_10:5904211-5904446	2	2	2	2	0	2	2	0	2	4	2	2	0	0	2	0	4	6	2	2	2	7	4	4	0	2	2	4	0	0	0	0	8	0	4	2	2	2	8	0	0	5	4	2	2	2	2	0	0
Chr_10:5967155-5967423	128	104	86	87	112	84	114	132	126	153	68	53	74	99	78	89	72	96	56	73	77	68	75	78	77	82	66	80	51	59	52	59	205	67	46	56	63	63	88	139	102	78	109	153	122	126	133	115	88
Chr_10:6071605-6071878	45	46	43	39	40	42	40	74	54	56	40	26	18	37	46	35	51	45	28	28	38	47	39	49	34	32	24	27	34	50	30	34	107	31	25	47	30	31	73	74	56	56	72	63	68	63	50	63	39
Chr_10:6171392-6171665	142	85	95	76	75	91	79	136	134	127	61	54	99	128	85	77	94	123	73	52	83	78	85	104	52	70	66	63	87	71	66	70	203	63	58	78	62	76	101	115	105	163	109	114	107	100	151	146	131
Chr_10:6201469-6201743	42	50	43	44	36	35	18	62	62	64	20	44	45	34	37	42	37	44	32	35	31	45	54	59	22	35	16	25	26	36	36	28	82	39	22	20	29	34	42	58	49	40	54	42	43	48	64	54	44
Chr_10:6397399-6397673	29	20	17	17	22	27	12	34	25	30	26	18	26	24	16	20	15	32	21	20	28	25	14	14	22	12	10	28	12	15	20	38	31	16	12	20	23	21	27	40	32	51	26	26	28	27	28	60	24
Chr_10:6646458-6646704	53	40	40	67	29	32	28	65	51	65	48	58	40	54	57	30	36	43	58	72	64	55	50	39	20	40	51	19	48	48	31	42	97	50	63	28	39	67	45	50	67	61	58	58	67	83	64	61	51
Chr_10:6673027-6673297	8	10	5	4	6	2	2	8	15	12	6	8	12	6	4	12	6	2	10	8	4	8	1	10	6	4	5	2	4	4	6	6	17	4	3	8	2	8	5	12	9	12	9	10	8	8	2	8	16
Chr_10:6751549-6751782	31	28	30	33	33	29	32	31	49	66	42	62	38	17	30	25	50	51	33	55	47	66	45	44	34	36	30	32	51	50	30	47	78	30	36	32	35	42	47	58	46	47	54	34	41	21	55	40	22
Chr_10:6872320-6872566	83	42	64	74	47	63	54	56	83	98	41	41	56	73	53	41	73	93	86	109	120	101	86	87	34	65	62	75	55	43	30	92	176	67	76	83	60	81	95	99	64	91	84	97	72	86	65	93	59
Chr_10:6921246-6921515	113	93	111	112	81	140	108	174	117	205	102	51	97	105	99	98	75	158	82	90	92	121	90	110	70	66	88	87	69	98	56	128	257	78	69	89	80	107	158	151	139	148	134	144	141	144	188	149	97
Chr_10:7061812-7062086	4	2	0	12	6	8	10	8	12	12	10	10	2	14	10	4	6	10	3	6	12	4	6	18	8	6	4	7	4	2	8	2	10	4	8	2	9	8	4	16	18	13	14	16	8	14	4	8	19
Chr_10:7107796-7108070	38	33	44	40	34	33	46	42	64	28	34	29	40	38	39	38	40	43	34	38	51	53	42	35	32	39	21	43	31	30	31	56	96	44	18	25	38	52	61	59	50	70	37	67	44	37	50	60	22
Chr_10:7233456-7233729	67	32	63	44	44	35	21	41	54	72	32	26	29	40	32	40	36	51	33	48	42	51	47	44	30	42	40	56	37	37	42	45	108	42	38	35	52	32	68	75	42	42	42	43	55	77	46	72	57
Chr_10:7283377-7283651	35	37	60	29	29	40	43	49	24	51	30	20	29	33	34	19	24	44	39	27	26	37	48	43	19	18	25	16	24	12	19	21	59	27	23	14	29	34	25	52	52	45	57	46	46	30	63	57	25
Chr_10:7305646-7305920	12	10	18	8	12	13	16	20	28	14	10	24	16	14	12	19	13	9	12	10	28	28	10	10	18	30	8	17	12	22	2	26	27	11	11	8	18	11	16	39	7	24	19	19	20	29	26	28	14
Chr_10:7326229-7326485	46	26	46	34	25	20	25	45	38	57	40	18	22	52	39	33	45	62	42	34	22	55	39	42	16	37	42	14	32	32	32	26	64	24	30	24	38	31	37	35	39	50	51	47	54	39	57	42	22
Chr_10:7355427-7355687	96	58	70	73	78	81	32	69	103	120	58	64	68	122	70	52	64	79	54	74	77	103	48	88	55	88	53	49	78	55	61	58	201	75	54	64	71	63	95	81	68	89	75	94	66	85	87	105	66
Chr_10:7409921-7410145	8	6	4	6	2	3	0	4	4	10	1	0	8	2	2	1	2	6	10	2	0	5	4	6	1	0	4	2	8	2	0	4	12	4	3	4	2	4	24	11	18	8	4	0	4	13	19	11	7
Chr_10:7495467-7495739	64	22	46	34	27	20	34	83	46	52	31	24	28	30	22	27	22	37	24	14	32	37	26	15	24	40	23	34	8	28	18	26	84	33	16	30	32	23	38	41	38	49	27	45	43	58	42	56	48
Chr_10:7528509-7528772	0	0	0	0	0	0	0	0	0	0	0	0	0	2	0	0	0	0	0	0	0	0	0	0	0	0	0	0	0	0	0	0	0	0	0	0	0	0	0	0	0	0	0	0	0	2	0	0	0
Chr_10:7653733-7654007	12	20	18	17	17	14	24	40	34	20	16	18	17	32	16	13	22	18	12	30	24	17	20	6	25	34	16	41	12	18	16	15	42	32	6	0	13	20	26	28	28	38	41	25	25	36	28	37	43
Chr_10:7733629-7733871	30	19	22	15	23	22	16	21	26	24	4	19	19	32	19	8	18	40	23	29	21	33	22	14	20	22	12	23	16	22	13	22	50	12	12	10	6	30	25	25	17	48	16	16	30	36	22	22	18
Chr_10:7790692-7790938	57	37	36	42	66	46	30	40	55	91	40	38	28	64	22	39	53	56	49	35	51	83	46	56	24	28	31	31	39	34	29	52	70	34	41	40	37	28	41	76	35	76	46	52	38	36	48	36	37
Chr_10:7821121-7821351	30	16	24	35	31	12	18	39	26	22	10	13	20	30	14	29	34	40	18	27	39	38	27	39	30	17	24	21	17	35	8	10	45	22	27	20	36	26	40	26	28	44	35	32	39	48	31	27	23
Chr_10:7842790-7843059	87	49	66	51	40	56	55	51	90	76	46	36	42	71	36	50	33	62	43	32	52	77	58	70	32	36	49	47	45	58	40	50	141	39	49	23	48	43	63	46	41	48	29	44	53	59	50	68	47
Chr_10:7928054-7928328	18	14	17	12	3	8	16	15	14	8	4	10	12	18	10	8	23	12	5	12	10	10	12	20	6	6	15	6	10	8	10	18	27	11	10	4	19	15	16	17	21	20	12	21	13	14	16	11	14
Chr_10:7951623-7951890	20	24	33	11	14	22	16	32	20	23	16	14	23	24	18	24	23	24	7	33	18	26	20	18	4	28	16	10	21	22	16	28	58	6	11	18	14	15	19	31	18	37	26	34	25	23	43	27	29
Chr_10:8020513-8020786	33	24	11	19	4	6	9	12	8	34	6	27	13	14	20	16	6	25	14	27	14	10	14	24	3	8	19	10	14	0	13	6	34	8	22	14	10	22	30	20	17	33	16	14	13	34	48	23	16
Chr_10:8150216-8150490	16	0	17	0	4	8	12	6	0	24	8	3	0	0	10	11	4	10	6	2	12	5	4	30	0	0	10	2	8	3	6	12	22	0	0	14	4	8	0	0	4	2	2	15	21	8	7	2	0
Chr_10:8173780-8174054	35	32	31	25	22	25	29	66	55	68	43	28	26	54	16	37	38	34	32	26	52	32	41	40	31	25	19	32	48	45	21	44	88	34	22	43	12	36	62	54	55	41	44	50	54	57	53	40	26
Chr_10:8458801-8459075	31	27	32	18	34	24	36	77	74	10	26	42	0	56	0	37	16	33	0	16	34	2	28	0	39	43	14	40	28	45	24	37	75	52	49	54	0	51	78	87	70	82	71	103	38	84	49	110	58
Chr_10:8505252-8505526	6	7	18	11	22	22	26	47	26	2	22	26	30	34	0	10	14	14	0	6	30	0	6	0	19	41	10	30	16	43	8	32	45	35	24	32	2	34	46	33	37	46	51	47	34	52	24	51	35
Chr_10:8582151-8582425	32	36	31	27	19	35	30	52	38	36	28	25	26	47	26	26	38	30	30	24	42	22	46	24	32	24	22	25	20	38	31	52	48	15	30	29	23	32	43	40	28	64	46	35	30	38	52	41	32
Chr_10:8629979-8630253	0	0	4	0	0	2	2	2	9	2	4	2	4	4	3	2	0	2	2	7	6	2	0	0	2	0	0	10	0	0	0	8	0	2	0	12	2	0	18	30	0	30	16	0	4	27	4	20	16
Chr_10:9005326-9005559	11	12	17	8	14	6	14	13	22	12	16	14	7	14	2	17	26	30	13	25	16	24	8	12	12	10	16	13	24	21	10	16	28	14	20	7	20	22	23	21	15	35	31	18	21	24	17	19	6
Chr_11:20995-21269	15	2	2	9	8	10	4	10	2	4	4	4	2	2	4	4	0	4	0	14	8	6	10	4	4	9	6	4	6	8	4	12	14	6	6	7	6	8	4	10	4	3	8	10	8	14	14	17	12
Chr_11:40424-40698	11	8	10	8	9	28	22	17	16	23	16	12	12	18	14	18	18	16	15	12	9	12	8	15	6	15	16	10	21	16	12	14	32	12	4	17	20	14	19	24	15	25	28	23	11	22	24	30	6
Chr_11:82831-83076	14	20	15	18	12	8	4	14	15	24	3	14	15	18	5	12	23	9	14	16	18	14	8	8	8	14	8	16	12	13	10	14	32	10	10	10	11	12	18	16	12	16	22	10	14	28	20	16	10
Chr_11:117335-117583	23	12	6	16	13	14	11	23	21	23	9	14	6	10	12	12	12	16	10	14	21	23	6	12	14	6	13	21	12	14	13	15	20	12	15	11	10	18	22	28	26	28	31	18	15	21	10	17	18
Chr_11:140577-140832	10	0	12	3	6	8	3	12	6	13	2	10	8	6	14	4	8	6	2	10	5	8	1	8	6	6	7	8	0	4	4	10	12	4	6	7	6	6	16	16	8	16	13	13	2	10	6	12	12
Chr_11:232695-232967	6	4	0	14	4	4	12	12	8	6	6	8	4	4	2	6	6	8	4	12	8	10	4	2	4	4	0	2	6	2	3	2	4	2	4	14	4	12	10	16	24	12	16	4	21	19	28	19	28
Chr_11:272940-273197	8	12	17	6	12	12	14	16	10	8	14	4	8	14	12	18	8	30	12	24	16	18	3	16	8	10	10	14	20	6	6	5	24	3	6	6	8	2	4	13	4	6	3	18	9	7	14	15	30
Chr_11:313139-313413	21	10	16	8	14	20	20	18	21	26	10	14	24	25	10	6	8	14	12	14	8	21	10	12	11	12	16	10	10	12	16	13	37	8	7	8	10	4	18	28	23	20	19	24	21	34	22	33	24
Chr_11:501244-501515	8	4	6	6	4	4	4	8	14	16	8	7	6	18	0	9	8	4	6	6	4	4	9	11	0	2	6	2	8	12	6	12	24	10	6	7	6	8	7	8	20	12	10	6	10	6	2	11	4
Chr_11:572579-572830	29	13	14	24	14	10	16	17	18	32	12	13	10	26	18	10	19	12	10	12	20	30	16	15	14	18	6	12	14	6	20	16	22	12	16	11	5	32	22	25	14	28	12	18	11	15	29	19	12
Chr_11:608028-608287	22	20	16	21	16	4	10	14	26	29	16	19	8	16	12	11	22	22	15	21	16	7	20	18	24	31	14	33	14	27	23	18	58	21	8	20	20	18	26	16	14	27	16	37	28	12	34	16	20
Chr_11:842847-843106	8	16	10	10	15	17	8	22	14	22	9	19	12	15	16	14	12	10	14	18	23	28	30	18	14	6	8	12	16	18	24	14	44	14	12	22	10	18	24	22	22	18	21	29	22	24	22	30	28
Chr_11:1090264-1090506	3	6	9	6	4	4	0	2	10	5	2	0	2	2	4	2	10	4	2	4	2	0	6	7	3	2	0	0	0	0	0	6	8	0	4	0	6	0	10	0	2	2	5	8	2	12	10	4	2
Chr_11:1189852-1190126	12	12	14	20	11	11	10	17	14	18	18	7	10	20	8	9	6	15	6	8	20	8	6	19	14	12	14	12	14	12	8	18	24	4	0	4	9	8	12	18	10	18	6	20	9	24	10	29	11
Chr_11:1362876-1363106	23	20	24	16	30	20	17	29	38	51	19	13	8	17	17	17	18	25	21	30	28	26	19	24	17	19	12	24	13	19	12	27	53	18	30	16	21	31	45	34	27	24	28	37	15	28	30	33	10
Chr_11:1526538-1526812	34	28	20	42	26	29	26	23	56	36	32	31	26	40	53	40	44	36	26	25	25	31	26	28	16	26	27	35	30	24	15	21	83	22	18	29	16	15	46	49	36	38	45	31	39	42	50	42	30
Chr_11:1563694-1563931	17	16	8	10	11	18	10	12	19	23	6	2	1	10	18	14	27	16	1	14	13	18	11	16	18	16	10	8	11	14	3	13	21	15	16	8	8	12	27	24	11	24	20	12	18	20	23	12	12
Chr_11:1601580-1601853	26	20	29	18	20	26	24	55	33	33	20	24	21	23	16	24	19	32	14	32	27	27	32	24	20	22	10	22	25	20	8	28	57	12	14	14	6	29	20	37	9	38	19	28	26	44	47	30	23
Chr_11:1647838-1648066	8	8	12	3	5	4	2	6	15	23	6	2	6	18	0	2	12	20	10	12	20	11	14	10	6	8	4	8	10	12	2	8	22	8	8	4	8	19	6	16	14	20	10	22	6	10	6	18	2
Chr_11:1711656-1711926	6	6	8	10	8	7	4	20	16	10	2	10	2	18	10	12	9	8	10	6	14	18	12	11	9	5	10	10	11	18	12	8	28	4	6	0	14	0	0	0	6	0	0	0	2	0	0	0	0
Chr_11:1798179-1798452	0	0	0	0	2	0	0	0	0	0	0	2	0	0	0	0	0	0	0	0	0	0	0	0	0	0	0	0	0	0	0	0	0	0	0	0	0	0	0	0	0	0	0	0	0	0	0	0	0
Chr_11:1912042-1912311	60	59	52	44	60	50	40	55	80	73	28	30	37	48	30	42	56	47	29	29	47	48	34	47	25	34	42	44	39	50	37	63	104	38	23	40	68	50	60	66	35	56	47	44	65	69	79	87	36
Chr_11:1983363-1983609	5	2	4	2	2	0	2	0	4	4	4	2	2	4	4	0	4	6	4	8	3	8	8	6	0	2	0	4	6	2	0	0	7	4	0	4	2	0	2	2	0	4	4	2	3	4	9	6	4
Chr_11:2566627-2566901	42	16	56	53	32	28	26	44	39	42	29	32	26	35	29	24	42	28	22	38	34	31	23	18	21	11	10	28	30	20	22	30	49	23	24	18	31	34	48	52	30	36	27	37	27	36	26	51	30
Chr_11:2694039-2694293	8	5	2	6	6	6	4	8	15	6	2	4	2	0	2	8	8	4	2	4	6	6	4	6	4	4	4	8	7	2	0	6	13	2	4	2	0	2	2	12	10	12	10	6	10	10	2	10	6
Chr_11:2784261-2784534	226	185	224	207	182	228	183	291	370	373	191	159	174	279	179	200	208	245	188	205	200	231	190	237	134	205	178	183	178	174	112	247	494	164	160	187	153	212	286	244	189	226	247	257	192	251	281	268	185
Chr_11:2919664-2919938	14	10	19	15	14	10	15	24	30	24	6	20	19	19	19	22	12	23	10	16	16	15	22	14	13	28	14	18	11	22	15	32	53	10	12	18	23	14	26	21	30	20	26	17	26	23	15	25	17
Chr_11:2940501-2940770	18	12	10	18	4	8	4	16	14	6	9	4	8	6	6	10	7	6	8	12	2	16	10	13	5	4	4	10	6	12	11	16	18	4	8	8	10	2	12	11	9	27	12	4	14	9	10	17	8
Chr_11:2985954-2986185	4	6	10	14	10	9	4	8	8	14	4	10	3	8	4	1	14	12	10	8	0	10	9	6	3	4	0	6	7	8	0	7	10	6	5	14	10	8	10	9	4	6	13	4	7	6	10	6	2
Chr_11:3165821-3166095	16	6	10	12	6	6	4	4	12	10	4	2	6	12	18	4	10	6	4	10	8	10	8	8	8	8	10	8	4	4	8	6	16	7	8	9	6	10	9	16	10	22	18	16	17	12	6	12	16
Chr_11:3202227-3202501	2	4	7	6	4	0	2	6	2	6	4	5	6	5	2	2	0	4	2	6	8	4	6	2	4	0	6	6	0	2	2	2	14	0	0	8	6	0	4	2	2	12	0	5	2	4	8	6	6
Chr_11:3255181-3255413	57	42	53	46	21	39	24	36	47	81	24	38	30	34	24	24	31	52	38	53	55	49	39	43	38	39	28	25	38	45	34	33	95	40	33	56	41	57	56	47	48	50	53	38	32	35	40	42	30
Chr_11:3280659-3280931	15	12	7	10	6	18	26	16	22	20	8	21	12	16	12	14	8	8	12	18	26	21	13	14	6	16	19	22	4	10	18	12	38	12	20	18	16	21	34	57	38	52	32	23	14	60	34	39	31
Chr_11:3462274-3462525	14	8	4	2	12	10	8	14	10	22	6	12	2	14	5	5	34	14	22	29	21	18	14	27	14	12	8	18	12	16	11	20	30	10	4	16	16	18	18	24	14	14	28	21	22	14	16	22	10
Chr_11:3568637-3568888	0	0	0	2	0	0	0	0	2	4	2	0	0	1	2	2	3	2	3	0	2	2	0	4	2	0	7	2	2	2	6	2	2	0	2	6	0	4	4	0	4	2	4	2	6	2	2	0	0
Chr_11:3691890-3692164	23	12	23	14	21	21	17	30	31	36	10	14	17	20	15	14	17	9	7	18	16	28	26	10	22	14	10	28	12	11	10	11	23	12	17	19	13	8	23	14	15	18	19	27	17	14	19	32	25
Chr_11:3714712-3714947	20	30	35	28	21	15	9	18	39	32	22	19	20	27	13	12	27	34	20	32	28	36	36	21	26	16	24	18	28	25	14	13	77	32	14	37	24	27	38	32	22	33	29	32	29	32	32	2	20
Chr_11:3743959-3744233	44	32	43	57	40	28	33	38	54	44	22	32	50	69	26	22	26	50	26	46	52	61	60	44	34	43	21	43	38	33	31	50	122	35	30	30	37	45	52	73	54	48	50	79	42	63	52	49	44
Chr_11:3776255-3776525	23	18	28	31	34	26	8	22	41	30	20	22	16	20	26	18	37	38	22	25	17	26	24	22	12	32	18	19	16	26	24	18	63	20	16	23	23	5	42	24	16	37	32	46	45	43	30	34	36
Chr_11:3844335-3844609	2	6	10	9	6	2	2	2	10	4	6	4	2	10	2	2	4	2	8	6	12	14	0	9	2	4	4	6	3	2	10	10	2	2	2	4	4	2	2	6	13	6	2	4	1	6	2	3	2
Chr_11:3964380-3964643	23	26	38	34	12	30	52	54	39	48	34	22	30	42	38	24	60	37	21	31	35	31	24	43	12	15	32	37	23	32	28	58	71	28	35	20	46	34	48	31	28	41	37	38	58	38	47	27	32
Chr_11:3997760-3998018	22	26	34	18	16	20	17	30	32	40	19	20	22	26	4	12	26	20	20	30	25	21	17	14	15	13	17	10	23	13	7	36	35	20	8	18	15	11	23	16	23	25	31	34	25	40	39	30	24
Chr_11:4037013-4037262	55	36	69	62	42	36	57	96	70	108	37	34	38	54	75	49	65	76	45	46	61	84	60	70	37	52	59	36	49	54	32	84	171	32	54	50	62	52	109	83	66	69	108	81	92	80	77	85	46
Chr_11:4064497-4064769	16	6	26	14	16	10	14	18	32	12	8	8	8	10	6	12	25	12	12	12	14	24	24	30	14	13	12	16	16	16	8	12	36	10	18	24	10	24	14	31	24	18	8	21	21	20	18	21	17
Chr_11:4086716-4086965	40	28	30	26	23	19	20	12	42	30	17	21	20	37	25	23	24	40	21	30	25	32	19	16	21	8	24	26	26	38	13	10	57	29	6	27	9	12	42	46	28	20	32	18	19	34	36	25	20
Chr_11:4186152-4186407	0	0	4	0	0	0	0	16	0	2	0	0	17	0	4	0	16	0	0	20	0	0	0	10	6	0	0	0	0	0	5	0	0	0	2	0	0	0	0	28	10	49	19	32	14	19	22	9	12
Chr_11:4291897-4292171	62	22	42	41	29	45	47	47	47	50	26	16	42	48	52	32	28	45	20	20	32	48	25	16	20	37	22	17	24	40	17	42	64	32	16	30	34	36	67	41	53	58	48	46	47	52	80	56	35
Chr_11:4341038-4341277	28	16	20	21	24	20	20	28	25	48	14	12	11	24	12	22	31	20	30	16	26	24	22	18	18	18	11	24	15	20	25	27	52	12	19	21	20	20	32	21	20	36	37	39	18	44	24	16	22
Chr_11:4583994-4584258	44	36	42	28	24	26	30	44	28	46	18	30	34	44	29	23	34	24	28	36	39	27	26	38	20	20	30	32	38	36	20	32	94	16	17	30	11	18	26	9	20	22	36	33	31	36	20	28	22
Chr_11:4713898-4714158	20	10	14	17	16	10	16	8	20	34	14	13	8	18	8	6	14	14	8	15	16	22	16	14	8	19	8	18	16	10	9	14	37	6	13	8	8	16	19	27	32	26	14	14	6	29	30	22	21
Chr_11:4987858-4988105	89	61	66	68	48	41	44	49	99	126	70	34	43	41	35	29	66	78	65	69	90	84	70	72	39	68	48	67	48	65	47	59	141	57	30	56	64	52	107	73	48	84	84	51	69	91	30	55	55
Chr_11:5200144-5200395	105	65	67	65	74	68	43	82	85	108	58	52	46	76	25	53	72	60	59	70	78	86	68	73	52	44	49	57	54	68	21	62	163	65	49	39	51	50	112	91	89	99	80	79	73	93	142	71	73
Chr_11:5290227-5290486	20	12	26	24	34	14	32	25	42	44	22	12	12	17	14	18	17	53	24	13	31	22	31	30	9	17	20	18	39	24	23	24	56	23	25	21	16	32	22	58	23	34	24	18	30	36	24	36	24
Chr_11:5317602-5317868	83	69	89	63	81	40	75	105	93	129	49	53	64	73	62	59	74	74	83	90	57	70	85	97	32	62	41	46	74	38	48	44	171	50	62	60	60	69	90	74	90	115	101	96	118	138	124	111	69
Chr_11:5407671-5407914	34	22	26	26	18	29	11	27	30	29	9	16	16	24	13	22	19	34	16	30	28	27	12	24	10	18	24	20	23	11	10	18	29	6	10	27	13	14	25	38	19	28	30	23	20	31	25	20	29
Chr_11:5473116-5473367	12	12	18	14	4	16	8	16	20	9	14	7	6	21	8	10	22	13	14	20	18	26	10	19	7	14	18	22	8	13	10	13	27	9	16	8	4	20	22	9	9	19	9	10	12	12	20	21	21
Chr_11:5648538-5648791	0	0	0	0	0	0	0	0	0	0	0	0	2	0	0	0	0	0	0	0	2	0	0	0	0	0	0	0	0	0	0	2	0	0	0	0	0	0	0	0	0	0	2	0	0	0	0	0	0
Chr_11:5701113-5701372	55	38	48	33	24	30	34	83	57	62	24	54	40	50	30	23	38	37	43	22	29	50	34	48	25	31	27	32	45	39	24	43	97	36	19	35	22	43	57	56	45	64	62	54	41	56	52	41	39
Chr_11:5779828-5780101	20	17	16	22	19	16	24	34	25	24	29	30	16	22	18	20	38	31	14	18	47	37	22	26	14	14	32	28	22	18	6	33	60	14	14	23	19	26	34	38	31	50	26	34	28	46	18	46	24
Chr_11:5810112-5810375	28	13	28	23	30	24	22	34	24	28	12	17	16	12	14	10	18	12	24	16	10	23	22	14	6	15	12	18	14	12	10	20	43	16	22	12	8	14	31	18	22	16	20	24	14	22	26	24	18
Chr_11:5957822-5958096	136	119	142	108	103	78	119	150	179	195	92	74	109	123	97	113	116	138	110	115	119	110	133	138	52	94	93	94	119	106	98	124	313	86	108	105	76	88	166	145	130	155	158	177	124	168	218	176	121
Chr_11:6126799-6127069	25	8	25	16	17	8	11	16	11	21	8	6	11	17	4	19	26	19	18	6	16	14	18	5	8	13	11	10	18	17	15	11	17	17	13	13	6	7	30	33	18	29	19	29	23	16	10	8	23
Chr_11:6183827-6184095	13	2	0	8	6	16	7	0	4	4	4	9	24	12	0	2	0	2	2	0	9	14	6	0	0	8	10	16	8	5	0	18	14	10	2	0	14	10	8	12	15	20	27	29	17	26	22	6	17
Chr_11:6229361-6229635	23	20	37	30	24	27	31	56	46	39	40	25	33	28	18	27	33	48	34	22	49	51	41	41	17	36	20	25	34	22	32	30	59	25	13	27	26	37	47	37	27	34	28	30	48	45	47	55	32
Chr_11:6458721-6458980	17	12	22	18	15	8	14	7	22	22	16	11	22	26	12	16	19	6	0	14	10	12	10	19	8	14	6	6	8	26	14	18	44	36	16	9	10	2	22	20	24	34	20	15	18	25	16	14	13
Chr_11:6744480-6744712	6	6	8	8	10	2	4	4	6	20	3	4	2	0	6	2	6	10	4	5	6	6	2	8	6	8	4	3	2	4	3	0	16	3	0	0	7	4	6	3	1	12	10	4	0	12	10	2	12
Chr_11:6796587-6796861	12	11	18	20	31	18	22	36	26	25	13	22	14	17	12	12	20	12	13	14	16	29	17	13	8	8	9	24	11	18	18	16	48	14	2	8	4	25	19	37	19	32	34	29	40	39	26	28	29
Chr_11:6832677-6832904	0	0	0	0	0	0	2	0	0	0	0	0	0	0	0	0	0	0	0	0	0	0	0	2	0	0	0	0	0	0	0	0	0	0	0	2	0	6	2	4	4	13	2	3	0	10	4	2	0
Chr_11:6853544-6853814	34	17	31	26	24	17	30	43	40	27	22	10	10	28	20	20	30	34	10	25	39	36	31	23	18	24	28	24	36	18	14	33	60	34	0	8	20	8	44	18	30	39	38	26	33	28	29	29	25
Chr_11:6934031-6934305	38	22	38	36	30	38	48	52	45	42	28	54	31	53	32	28	32	37	26	39	37	36	28	40	29	38	22	16	33	27	16	45	74	25	18	22	18	4	14	37	26	51	30	22	13	27	43	33	30
Chr_11:6959288-6959538	21	18	22	8	18	22	14	24	16	12	17	13	10	15	22	25	26	19	2	28	25	26	10	25	10	27	17	18	23	19	14	20	32	24	12	22	10	13	25	22	20	28	12	14	23	21	24	12	9
Chr_11:6985237-6985491	21	2	12	14	15	8	9	21	25	18	0	16	14	16	6	6	22	20	9	4	14	18	23	12	4	15	8	10	18	11	16	30	33	13	9	14	7	23	18	38	28	30	33	31	28	32	12	22	19
Chr_11:7046342-7046614	18	20	10	12	17	6	24	35	20	32	16	15	20	14	16	10	20	18	14	22	22	16	14	6	9	9	3	13	16	10	10	20	52	19	9	19	18	18	14	15	16	16	32	6	16	20	18	18	16
Chr_11:7075355-7075627	2	6	4	2	4	8	4	4	4	8	6	0	2	2	2	4	2	2	0	2	3	4	6	2	8	4	4	4	5	3	6	6	2	0	0	2	4	2	0	12	2	4	8	1	4	4	8	4	6
Chr_11:7162121-7162395	18	4	22	18	4	2	4	8	28	24	4	10	10	13	12	14	12	4	12	22	25	8	20	14	8	13	8	14	12	10	5	12	19	14	12	11	16	10	10	33	20	16	21	18	12	21	14	25	20
Chr_11:7192425-7192698	3	0	5	7	4	0	5	3	10	10	0	9	6	2	0	3	7	2	0	3	0	1	0	2	2	4	1	3	0	2	5	3	14	3	4	2	2	2	6	2	8	6	3	10	5	7	2	4	6
Chr_11:7240869-7241143	38	14	44	23	12	37	34	64	46	36	35	32	42	36	35	37	46	33	46	28	42	33	33	39	24	30	22	30	30	36	44	33	86	25	18	31	36	27	52	51	35	57	56	60	39	56	40	36	65
Chr_11:7329998-7330271	141	94	112	134	108	105	112	135	181	194	77	73	79	141	97	110	112	128	108	122	126	141	103	124	87	85	91	95	79	86	85	96	254	98	102	117	102	122	169	158	103	119	142	172	95	116	168	174	110
Chr_11:7358855-7359103	2	0	5	2	4	8	8	0	0	8	2	7	0	8	6	4	6	6	0	6	6	8	10	5	4	8	9	2	4	8	8	2	9	2	0	2	0	2	0	14	9	17	10	12	6	7	6	4	2
Chr_11:7385061-7385335	42	10	20	14	33	35	29	29	43	20	18	23	26	15	10	15	25	28	26	46	24	39	19	34	12	19	17	22	18	24	24	43	57	22	22	14	17	31	23	19	27	29	33	32	30	46	52	44	19
Chr_11:7422784-7423056	72	45	43	48	38	46	46	62	70	68	44	40	42	58	36	28	32	46	32	27	34	54	56	34	10	48	30	34	28	34	26	34	88	22	33	24	17	42	53	81	63	77	69	63	41	59	74	77	50
Chr_11:7492977-7493223	6	12	4	16	10	6	13	17	26	12	14	12	10	10	6	8	6	8	16	14	6	5	11	8	5	0	4	4	10	12	7	10	21	5	6	4	4	8	19	25	16	29	14	25	14	18	14	19	7
Chr_11:7516836-7517103	71	71	52	31	66	69	70	108	87	83	30	36	45	66	31	42	58	102	56	44	57	70	79	75	20	49	32	43	55	41	35	41	133	60	45	68	60	47	88	58	56	74	62	72	75	59	89	67	42
Chr_11:7576456-7576730	16	24	21	9	22	16	9	12	24	28	8	4	8	8	12	10	12	16	16	13	9	18	8	18	9	8	16	18	10	12	2	15	36	13	12	13	8	18	21	24	6	6	14	20	3	6	8	19	18
Chr_11:7605166-7605406	64	44	22	51	37	26	28	25	59	44	32	22	24	37	27	28	35	39	40	32	43	44	37	26	18	31	24	43	30	33	10	34	78	30	10	39	38	21	48	48	34	53	48	54	46	60	50	32	40
Chr_11:7835826-7836082	21	6	13	18	12	6	24	14	23	21	2	24	14	14	8	8	16	8	18	20	22	16	28	21	12	12	10	24	10	12	6	13	53	20	12	16	14	16	24	28	15	19	10	18	18	14	12	20	12
Chr_11:7858047-7858315	194	142	156	129	124	122	115	201	215	244	83	90	112	118	128	110	120	144	105	101	95	148	131	147	70	88	115	128	111	123	80	129	311	84	97	117	126	113	179	173	122	204	167	162	145	148	227	176	125
Chr_11:7879805-7880078	7	10	18	10	10	6	8	14	17	14	10	16	16	7	6	8	8	16	11	9	12	8	11	4	5	8	10	9	9	6	7	10	16	4	4	8	6	10	8	20	10	14	11	6	17	20	18	4	12
Chr_11:7905751-7905979	10	10	10	12	10	4	2	12	12	4	7	10	2	10	8	5	8	8	4	11	21	10	9	9	9	4	2	7	7	6	7	2	26	6	13	6	4	2	13	5	10	10	6	5	10	4	12	12	6
Chr_11:7938667-7938896	10	17	14	14	16	12	10	11	18	20	17	18	8	18	8	7	26	21	8	24	24	26	30	20	8	13	24	26	17	26	26	20	41	16	10	14	10	12	28	21	24	24	18	17	12	30	22	10	2
Chr_11:8019324-8019582	4	6	19	24	16	8	8	18	20	10	15	18	18	18	19	2	21	19	16	14	21	31	16	16	6	10	16	11	14	14	18	20	36	14	19	14	14	14	22	28	13	25	21	19	22	21	17	16	20
Chr_11:8131800-8132061	17	6	15	8	14	5	8	19	18	14	10	4	22	9	4	9	6	5	11	15	15	20	6	22	8	10	21	15	12	18	15	15	29	6	17	12	8	13	5	17	16	32	9	22	14	14	30	23	10
Chr_11:8259916-8260180	27	12	28	14	14	22	21	22	38	26	22	26	23	20	22	14	24	30	25	18	42	35	25	21	15	20	16	14	25	44	18	43	39	28	17	8	22	24	49	33	17	16	32	44	10	38	34	43	35
Chr_11:8354325-8354593	141	103	145	95	79	88	130	129	192	187	97	86	107	152	94	75	139	90	121	123	125	161	109	138	86	102	119	82	92	92	107	117	210	71	78	90	100	150	137	138	92	137	112	140	133	184	167	154	107
Chr_11:8511137-8511392	8	16	18	14	8	9	13	12	14	18	12	14	4	12	12	20	8	8	4	11	4	18	9	11	10	4	7	8	8	8	12	10	22	8	10	2	6	8	12	18	4	16	11	16	26	12	18	17	10
Chr_11:8575304-8575532	34	10	20	16	32	18	24	21	24	36	12	18	20	10	13	10	22	26	22	12	20	32	31	18	20	21	21	13	14	12	21	27	56	24	19	16	22	23	34	32	13	41	21	29	17	24	35	20	24
Chr_11:8751898-8752172	14	22	20	20	12	23	22	20	25	36	10	12	12	22	6	18	13	27	12	12	10	28	14	12	26	20	14	18	18	12	17	16	39	20	17	11	10	16	41	28	16	33	12	30	24	26	14	24	20
Chr_11:8774322-8774595	34	6	20	17	19	22	26	16	28	38	24	19	33	41	18	24	18	20	12	32	34	22	29	29	16	17	17	23	26	20	17	25	27	19	16	32	40	19	49	41	30	57	35	31	23	34	34	40	29
Chr_11:8796567-8796829	47	28	24	32	46	44	29	51	40	58	27	49	34	31	25	30	48	32	29	35	43	40	60	40	18	42	21	28	21	36	22	42	83	31	24	16	29	25	30	38	28	46	25	34	29	63	52	36	32
Chr_11:8891810-8892080	27	13	37	18	21	18	32	34	31	34	16	25	20	16	8	18	20	11	15	23	18	25	16	30	22	8	14	12	12	27	16	23	19	11	16	6	15	14	14	18	30	30	20	24	23	20	24	35	33
Chr_11:9053468-9053740	46	32	40	39	42	21	26	49	42	31	22	16	28	20	35	38	14	30	20	26	45	32	35	31	16	26	20	20	34	26	27	45	68	18	24	18	36	36	54	55	36	48	41	47	50	38	60	34	37
Chr_11:9082627-9082894	2	10	10	2	4	0	6	8	2	2	4	0	8	5	10	0	8	4	7	17	2	8	2	6	10	4	2	5	0	2	8	0	8	4	1	0	2	0	0	14	6	4	7	6	5	10	4	8	4
Chr_11:9111454-9111728	22	15	15	29	26	39	17	38	41	40	26	14	18	33	27	22	37	30	32	20	26	38	30	26	25	29	24	28	17	22	26	34	53	14	27	18	26	31	31	42	28	39	32	24	15	50	36	38	25
Chr_11:9213682-9213956	38	24	21	40	35	26	39	32	42	51	46	40	35	44	33	29	43	32	42	33	39	43	28	21	38	39	28	28	26	46	21	28	83	30	30	38	44	19	52	57	42	43	44	49	48	61	26	50	37
Chr_11:9330515-9330789	32	34	30	35	32	38	41	51	35	40	28	29	30	54	16	22	30	18	21	21	41	16	38	21	37	33	17	17	23	18	19	34	50	19	16	26	30	30	22	40	43	56	47	45	46	51	53	27	32
Chr_11:9360693-9360967	82	62	99	85	102	87	70	108	130	114	83	98	80	88	68	73	111	91	55	73	116	116	69	76	66	63	68	58	51	56	64	85	195	77	56	56	63	94	73	93	69	109	105	92	97	122	72	91	54
Chr_11:9398383-9398657	59	47	49	47	66	47	40	78	52	67	27	44	67	48	47	52	31	52	44	53	43	45	52	49	32	34	31	42	47	58	27	58	105	40	34	39	37	58	76	82	50	57	66	65	53	60	67	101	45
Chr_11:9419629-9419900	42	38	71	54	25	22	45	38	69	72	38	26	37	52	18	36	38	61	12	16	33	48	25	43	18	37	22	25	11	27	21	30	86	29	32	34	24	26	51	53	49	54	47	59	32	39	56	54	32
Chr_11:9482027-9482298	75	70	99	90	75	63	56	80	94	126	83	80	69	116	57	61	63	102	74	68	64	79	83	85	72	69	69	61	63	54	60	70	135	96	47	61	59	60	87	127	72	95	90	118	89	113	96	99	93
Chr_11:9568557-9568831	18	8	20	26	8	23	24	37	22	32	25	24	16	14	16	28	16	8	14	14	21	10	8	24	12	15	16	26	8	14	10	11	40	16	14	14	14	16	16	30	25	24	26	27	10	22	18	40	19
Chr_11:9657487-9657752	8	4	11	7	14	10	12	14	8	6	8	8	4	18	10	8	7	19	14	10	12	5	8	22	14	14	6	17	12	8	6	11	17	19	7	12	4	14	16	11	10	24	26	10	20	20	25	13	12
Chr_11:9702702-9702971	18	4	14	6	8	10	6	4	10	11	6	12	6	19	8	12	7	10	6	6	8	6	4	10	10	6	0	6	7	16	7	12	24	12	12	11	8	4	12	8	19	0	8	11	12	18	8	14	8
Chr_11:9742212-9742459	106	93	97	92	90	83	50	114	150	150	64	64	58	75	81	55	97	117	80	84	76	101	96	127	56	65	96	55	78	65	39	65	185	62	84	89	106	88	124	111	86	138	126	156	105	144	153	104	88
Chr_11:9860430-9860700	124	97	125	101	66	97	81	120	173	134	98	56	80	147	101	52	88	90	78	69	95	98	91	77	60	95	60	58	59	89	49	95	192	94	72	87	85	88	74	107	102	131	78	122	101	143	154	102	85
Chr_11:9911804-9912077	48	34	48	39	28	38	30	101	64	70	41	38	27	54	28	42	33	48	22	50	61	57	54	40	26	36	47	45	36	42	42	53	111	50	31	38	34	42	51	53	52	72	44	40	32	68	57	76	33
Chr_11:9944712-9944974	68	39	48	54	46	68	51	63	51	90	41	40	31	69	27	34	62	64	27	56	54	60	70	50	45	44	47	42	52	57	37	32	93	34	25	43	31	45	39	61	26	83	59	45	34	45	68	45	20
Chr_11:9968527-9968766	6	12	12	10	6	16	9	11	16	18	16	21	10	17	8	8	15	12	10	14	21	23	7	12	16	6	10	12	9	16	11	16	27	13	10	12	8	12	19	16	15	15	12	6	5	12	4	14	13
Chr_11:10053685-10053959	7	10	14	6	8	4	9	12	5	18	6	12	8	7	4	6	12	8	6	24	15	8	2	6	6	10	7	15	4	18	10	11	28	7	12	6	10	6	16	8	20	14	8	4	23	11	12	12	8
Chr_11:10133293-10133565	24	14	26	16	28	14	17	39	26	32	28	20	26	20	10	22	19	12	16	25	16	20	30	16	12	16	14	30	8	30	24	24	42	13	15	22	17	20	4	30	28	27	17	19	18	17	21	20	16
Chr_11:10208787-10209061	52	34	52	60	50	63	34	57	58	62	42	30	30	78	36	53	60	64	54	45	48	76	78	64	22	33	34	42	64	48	38	58	117	40	46	47	52	36	72	83	79	80	86	83	70	54	63	91	63
Chr_11:10229578-10229814	0	1	0	1	0	0	0	3	2	1	2	0	0	6	0	0	0	0	2	1	1	0	2	2	0	0	0	1	0	1	0	1	2	2	0	1	0	1	0	1	1	1	0	1	3	0	1	2	0
Chr_11:10267319-10267544	24	15	14	2	8	8	6	12	16	32	8	8	0	10	14	12	11	33	24	14	13	10	18	20	12	12	14	15	2	11	14	14	62	10	10	10	18	19	44	33	19	24	30	26	32	19	46	18	16
Chr_11:10353225-10353490	32	20	13	24	15	20	12	23	13	32	20	10	22	39	10	12	18	23	22	22	20	14	10	16	6	14	14	6	11	14	8	11	34	7	17	11	10	20	13	16	32	29	18	18	25	13	36	22	15
Chr_11:10386854-10387127	40	30	46	43	43	30	39	34	47	35	16	23	24	36	19	28	14	26	31	30	34	21	36	30	16	20	23	42	12	25	21	43	50	22	6	37	10	18	42	36	44	44	35	42	31	50	21	47	19
Chr_11:10434730-10435004	26	20	30	29	18	29	26	33	47	46	20	24	24	30	17	22	9	32	22	26	24	23	30	30	6	22	16	16	18	28	34	37	79	14	21	24	19	18	30	34	20	35	35	41	24	28	36	36	16
Chr_11:10472775-10473049	60	48	66	61	41	38	46	74	98	94	52	43	34	68	43	41	46	56	56	49	45	74	49	33	24	41	34	22	58	41	48	50	88	48	22	42	50	47	55	61	38	55	39	59	30	56	55	66	52
Chr_11:10559990-10560264	70	60	76	75	57	55	69	86	64	102	40	37	53	68	62	52	54	69	33	51	66	48	62	58	51	48	65	57	51	81	38	73	135	36	34	50	52	43	65	59	35	67	42	60	45	77	76	54	44
Chr_11:10584257-10584504	0	0	0	0	0	0	0	0	0	0	0	0	0	0	0	0	0	0	0	0	0	0	0	0	0	0	0	0	0	0	0	0	0	0	0	0	0	0	0	0	0	0	0	0	0	0	0	0	0
Chr_11:10752795-10753046	94	68	108	88	84	95	68	128	141	127	65	43	77	82	69	52	90	91	84	141	115	105	97	96	82	87	93	58	77	88	97	99	207	98	58	80	69	78	104	130	84	107	128	114	102	97	131	92	58
Chr_11:10791499-10791773	28	6	2	12	4	6	21	16	15	28	12	6	18	12	14	16	12	17	20	6	14	23	14	33	2	16	6	10	8	7	6	14	41	30	14	16	16	18	18	22	10	41	15	30	8	44	24	25	13
Chr_11:10864770-10865044	2	10	6	8	3	4	4	6	6	8	8	22	9	2	4	3	12	6	6	4	8	16	8	14	6	2	4	8	6	4	6	8	19	6	0	20	0	2	6	16	6	5	8	8	0	6	4	14	10
Chr_11:11071593-11071817	14	10	9	16	8	8	9	5	9	20	10	11	7	6	6	8	17	13	9	24	19	14	10	15	8	6	12	2	16	6	6	11	25	10	6	2	8	9	6	9	12	12	8	16	10	10	12	6	1
Chr_12:32744-32976	18	16	12	17	12	8	5	24	18	22	8	12	10	17	24	22	28	28	14	26	10	28	14	22	29	6	26	19	22	14	19	15	41	28	26	26	25	34	36	22	25	18	23	22	30	34	28	20	22
Chr_12:108058-108331	56	27	37	36	21	24	40	37	39	51	36	20	29	40	18	34	39	46	30	52	35	27	55	31	27	33	28	26	38	30	26	49	69	28	31	40	30	44	38	59	39	58	54	70	57	66	50	68	34
Chr_12:471545-471781	54	33	43	71	40	19	25	28	54	60	38	30	31	33	31	16	54	77	38	69	41	53	38	47	20	39	38	31	44	38	22	39	117	45	25	34	46	34	97	47	34	60	50	61	67	52	70	42	46
Chr_12:712691-712965	6	4	2	8	4	2	7	4	8	8	6	6	6	4	6	2	4	10	2	2	2	12	8	8	4	12	2	6	4	2	4	4	6	4	2	4	5	12	8	10	10	2	6	4	16	8	8	6	10
Chr_12:734389-734615	12	8	0	12	1	1	12	7	4	19	7	2	6	10	2	6	16	16	12	12	19	9	14	7	2	6	10	8	11	11	4	6	19	12	8	15	12	14	16	5	10	10	11	2	7	6	4	6	2
Chr_12:824465-824737	11	14	12	16	22	6	16	18	16	12	10	12	8	5	5	14	16	18	10	16	18	26	16	17	6	12	8	24	8	12	12	14	14	18	16	8	7	12	12	22	4	22	20	18	9	20	20	22	8
Chr_12:851403-851676	18	42	22	32	32	22	48	73	58	48	43	51	39	34	42	38	48	32	27	47	38	62	30	47	29	32	24	38	30	52	33	66	85	44	20	28	38	27	48	60	43	42	53	74	51	59	52	78	43
Chr_12:975868-976141	42	32	30	28	32	24	27	30	38	38	27	18	28	30	19	15	40	29	6	37	32	29	28	22	24	32	12	18	22	23	8	32	60	21	19	10	20	26	26	29	32	34	37	43	25	26	25	29	20
Chr_12:1182948-1183211	6	2	2	4	0	0	4	2	0	2	4	0	5	4	4	0	2	4	2	0	2	2	2	2	0	1	0	3	2	0	2	2	2	0	2	2	0	4	4	10	2	2	0	2	2	0	4	5	0
Chr_12:1255328-1255600	12	23	37	9	26	34	38	42	37	44	10	23	23	35	6	12	34	8	14	8	33	30	24	9	16	41	13	28	14	14	8	11	41	26	15	9	12	12	47	31	15	19	23	14	13	27	17	27	27
Chr_12:1367670-1367944	8	33	47	17	38	50	42	52	56	48	21	27	30	34	28	42	32	13	12	14	43	34	37	19	20	30	10	43	14	49	16	28	39	34	33	28	16	20	43	72	47	52	62	66	39	61	68	58	46
Chr_12:1422400-1422673	10	10	8	10	8	20	28	24	16	32	17	16	10	29	12	10	16	26	16	14	17	20	8	24	16	12	14	16	26	22	30	20	34	14	14	12	11	26	24	38	32	25	25	35	29	15	13	18	25
Chr_12:1477533-1477791	28	30	32	29	26	34	32	38	47	44	26	36	36	24	21	25	30	22	8	38	31	50	33	44	23	23	12	28	24	21	32	30	39	16	20	26	30	28	38	28	33	57	61	42	43	45	56	33	30
Chr_12:1629537-1629790	30	20	26	40	12	23	15	39	34	42	24	16	24	29	38	19	20	43	20	38	25	31	39	33	15	29	25	22	23	24	28	38	74	21	29	29	25	22	36	26	39	50	54	17	32	29	37	29	30
Chr_12:1840366-1840638	43	30	30	38	16	23	52	42	49	53	38	31	30	20	15	11	28	38	23	36	28	20	22	33	15	12	27	18	23	20	16	24	62	6	7	24	20	16	21	39	30	23	27	52	43	56	48	41	29
Chr_12:2018879-2019153	48	30	50	41	40	44	32	69	63	56	43	41	25	63	32	32	29	31	16	36	40	30	42	50	29	28	26	35	18	33	26	24	81	22	13	25	20	30	29	35	24	40	52	37	31	64	42	47	54
Chr_12:2057916-2058182	8	12	16	8	10	8	12	30	10	10	8	14	12	12	4	7	15	12	6	6	3	19	9	14	10	6	6	10	4	6	8	14	24	13	9	10	12	12	8	14	6	12	14	16	6	23	15	20	8
Chr_12:2298538-2298799	52	49	78	44	54	39	64	76	80	56	28	43	44	55	38	49	51	55	43	60	44	62	53	56	34	55	57	33	52	52	24	42	114	48	40	58	36	45	110	79	61	73	56	70	58	77	80	61	64
Chr_12:2325687-2325951	12	18	23	16	15	6	35	34	10	38	1	23	23	25	20	20	12	19	32	4	10	8	22	8	9	8	24	20	19	25	8	22	36	4	4	0	21	8	13	39	17	22	34	11	26	29	14	32	29
Chr_12:2597253-2597521	17	2	11	14	4	2	12	2	7	4	16	4	8	4	10	4	10	18	15	16	8	10	7	12	7	8	8	6	10	14	10	18	26	4	0	14	13	6	0	19	10	14	18	25	23	26	8	19	8
Chr_12:2640667-2640928	18	6	22	0	10	20	10	15	41	12	0	14	24	28	0	11	14	0	0	4	36	32	14	24	0	18	28	10	0	12	16	0	0	18	4	12	0	10	43	48	22	34	52	29	48	37	16	38	19
Chr_12:2831603-2831876	95	66	127	114	84	93	73	141	151	181	63	65	91	107	89	60	87	103	89	70	72	86	81	109	57	69	61	55	55	83	72	93	200	54	62	61	76	74	117	122	92	110	135	115	85	124	161	121	91
Chr_12:2887333-2887607	4	4	4	10	0	1	4	2	0	4	2	0	0	2	2	2	2	6	4	12	4	0	0	6	2	0	2	0	2	2	6	4	6	2	4	2	4	6	6	4	0	0	0	6	4	2	10	2	0
Chr_12:2943893-2944155	13	2	2	8	0	4	2	6	16	8	8	0	9	0	1	6	0	5	6	15	0	4	6	2	2	4	8	2	8	6	8	6	18	0	6	4	2	6	2	12	0	8	26	2	4	9	0	6	8
Chr_12:3097962-3098236	60	77	73	35	81	73	111	146	143	114	24	79	70	99	52	113	106	42	24	28	45	74	86	51	40	54	70	77	40	71	40	35	93	76	46	50	28	58	114	116	118	96	117	116	75	144	117	130	112
Chr_12:3145325-3145576	103	61	86	73	68	73	59	81	152	164	66	66	70	87	43	55	99	119	80	74	93	94	89	77	33	77	66	82	55	53	50	89	197	73	62	85	85	87	128	119	68	114	99	138	83	118	120	97	87
Chr_12:3203299-3203552	55	36	46	31	22	32	24	51	30	63	30	20	22	35	17	39	41	34	31	35	39	40	48	40	43	34	30	31	43	24	24	38	85	34	18	22	31	25	36	41	42	43	62	54	51	48	50	41	33
Chr_12:3307723-3307997	22	22	14	22	26	32	20	22	36	24	19	30	14	30	26	28	22	34	14	31	30	37	29	31	31	24	20	36	31	31	37	43	49	28	21	6	34	9	27	23	48	34	24	49	31	16	12	31	20
Chr_12:3370291-3370565	24	34	18	14	14	24	13	40	14	34	16	6	26	22	12	29	18	12	14	22	24	23	24	15	10	20	6	13	4	15	20	32	49	18	6	4	12	16	22	42	19	39	31	29	34	42	47	25	8
Chr_12:3405378-3405652	36	13	33	30	18	17	8	28	16	28	16	40	20	36	20	12	39	25	8	30	36	40	35	38	15	21	26	23	15	28	14	34	49	29	21	21	21	18	36	33	22	26	28	31	32	29	31	19	31
Chr_12:3509341-3509615	30	20	36	26	17	16	29	51	16	37	8	20	22	14	9	12	21	36	19	29	20	18	4	10	9	19	9	8	21	18	22	22	61	23	18	29	11	31	36	40	15	34	31	46	34	24	43	24	11
Chr_12:3574434-3574701	30	20	27	16	14	12	28	16	26	42	8	11	30	26	12	14	32	31	12	26	26	26	31	22	13	18	18	11	18	17	16	23	59	17	10	22	23	30	25	24	37	28	16	28	20	27	30	26	18
Chr_12:3726346-3726620	68	28	53	60	36	33	50	56	61	47	42	26	79	36	50	41	36	60	55	62	35	62	41	49	28	38	47	43	47	36	38	72	178	27	32	30	45	50	61	98	68	36	75	34	38	67	28	61	34
Chr_12:3773019-3773249	26	22	22	24	23	28	17	17	24	49	20	18	15	40	12	10	31	25	18	14	21	31	32	27	12	19	18	15	28	26	18	21	48	18	20	22	29	8	6	29	13	38	20	23	29	26	46	20	22
Chr_12:4011062-4011335	22	14	19	22	20	14	18	22	29	18	20	11	16	28	4	18	10	17	18	14	14	21	18	11	8	22	14	8	16	8	11	17	43	4	6	19	26	4	21	38	24	31	20	21	43	38	52	36	24
Chr_12:4072791-4073065	36	45	27	34	35	33	21	46	44	59	34	26	31	49	36	42	41	30	33	34	38	52	42	56	32	31	23	28	28	38	33	32	93	28	36	32	29	30	41	97	33	51	58	64	34	49	48	32	31
Chr_12:4183507-4183766	6	4	4	2	0	4	0	0	2	4	0	4	2	2	0	6	5	10	0	0	4	6	4	2	2	1	4	2	0	4	0	0	6	4	2	4	2	6	4	2	3	7	0	3	6	10	4	6	5
Chr_12:4278936-4279210	78	30	43	65	34	42	37	70	76	96	52	44	72	81	38	49	45	62	50	37	55	38	38	51	26	43	40	27	43	40	29	45	88	40	56	71	75	50	67	67	100	75	72	143	115	81	140	81	52
Chr_12:4476092-4476364	108	70	86	106	94	65	86	99	141	154	83	78	105	140	64	70	101	109	70	74	93	122	74	123	47	76	57	56	79	82	39	64	218	74	74	82	93	103	120	122	96	77	92	105	107	114	83	121	73
Chr_12:4519640-4519914	45	35	34	53	32	43	34	46	54	58	24	28	39	55	47	44	39	46	25	36	40	40	43	47	19	24	45	33	41	42	24	42	90	20	23	28	26	36	69	55	36	46	56	53	34	86	57	57	61
Chr_12:4574909-4575182	6	10	20	22	13	2	10	10	14	18	16	18	14	20	6	0	15	11	4	13	12	22	10	17	8	12	14	16	6	18	6	19	12	16	4	16	2	12	8	16	12	19	14	17	10	18	8	10	4
Chr_12:4797319-4797563	13	8	18	20	12	16	8	12	8	19	6	4	16	11	12	12	22	18	8	11	26	17	23	23	8	12	8	20	19	9	23	12	16	16	12	10	14	18	18	6	24	12	16	23	11	12	10	12	30
Chr_12:4858071-4858317	22	10	26	24	20	15	22	25	36	22	9	24	17	16	13	18	30	24	8	30	20	12	18	17	7	24	18	10	4	14	10	26	26	11	20	10	18	21	37	16	18	14	18	30	21	18	42	15	9
Chr_12:5029841-5030115	0	0	0	0	2	2	0	0	0	0	0	4	0	0	0	0	2	0	0	0	0	4	0	4	0	0	0	0	0	2	0	0	0	2	0	0	0	4	0	0	0	2	0	2	4	8	3	2	0
Chr_12:5143857-5144131	10	6	4	0	10	6	0	10	14	12	8	8	7	4	2	16	2	8	6	3	16	12	6	12	6	6	2	7	4	4	4	4	13	0	9	8	4	6	4	2	6	27	10	16	5	10	15	12	2
Chr_12:5406042-5406296	30	26	21	37	26	26	17	25	38	43	19	24	28	21	14	18	15	29	27	36	29	27	25	24	24	24	33	22	18	33	12	24	63	23	20	19	25	38	41	28	12	42	22	35	45	22	36	44	6
Chr_12:5445630-5445877	54	45	32	38	34	30	34	62	67	78	32	58	32	26	22	34	54	40	18	60	48	30	54	40	24	28	31	20	28	38	20	42	107	52	20	31	47	40	73	47	24	86	68	64	54	67	78	54	42
Chr_12:5466738-5466983	59	40	49	30	21	33	15	41	41	73	28	33	38	33	37	30	42	39	30	38	50	63	64	36	35	39	30	55	28	45	37	38	97	33	24	36	26	49	58	57	20	51	26	45	28	61	73	46	29
Chr_12:5529470-5529738	21	16	25	24	24	26	31	34	33	49	18	14	16	31	13	13	16	27	11	22	22	32	20	21	17	14	26	32	18	18	20	24	48	28	12	28	26	18	36	17	27	18	28	23	25	26	35	30	20
Chr_12:5618753-5619023	67	38	50	44	40	28	33	60	65	78	20	36	39	46	26	26	36	52	36	28	49	40	32	40	24	20	22	35	39	26	14	42	67	17	18	33	20	46	47	43	36	53	36	58	37	41	70	46	27
Chr_12:5681834-5682108	17	2	19	10	10	8	8	8	0	4	10	12	10	2	6	2	8	12	6	0	4	9	2	6	0	6	6	14	11	2	6	5	20	6	8	6	0	4	9	10	2	9	6	12	4	6	2	10	18
Chr_12:5775106-5775375	104	53	79	76	81	85	93	134	121	96	87	66	71	117	90	68	83	70	92	78	68	76	52	65	38	65	50	63	75	66	49	87	170	60	44	63	36	73	108	122	83	124	111	130	113	125	166	117	71
Chr_12:5898248-5898520	0	0	0	0	0	0	0	0	0	0	0	0	0	0	0	0	0	0	0	0	0	0	0	0	0	0	0	0	0	0	0	0	0	0	0	0	0	0	0	0	0	0	0	0	0	0	0	0	0
Chr_12:6048650-6048920	48	41	34	48	36	23	41	65	54	58	31	32	32	52	30	52	38	49	26	42	40	46	42	43	22	37	47	55	51	50	25	50	128	26	24	35	34	28	68	40	47	44	51	61	44	62	45	60	36
Chr_12:6083490-6083764	85	68	61	81	61	58	74	122	110	122	51	68	68	90	72	73	93	82	55	76	73	87	106	87	67	84	74	73	70	69	55	121	203	64	47	75	67	93	118	142	88	120	99	112	116	87	112	130	66
Chr_12:6105495-6105766	59	42	48	41	33	34	40	84	72	71	49	44	32	43	32	51	27	38	39	23	50	46	31	39	22	32	30	31	28	27	15	36	108	35	28	37	30	34	42	52	51	62	49	64	63	55	66	53	36
Chr_12:6129539-6129812	32	36	26	26	33	34	33	41	40	62	28	20	36	33	31	22	47	18	24	34	21	24	19	18	18	33	18	24	23	19	10	29	77	23	9	20	25	32	49	27	23	22	38	37	37	37	42	22	27
Chr_12:6163633-6163906	12	12	12	16	20	16	19	33	16	24	22	20	8	41	9	11	29	31	22	15	14	36	26	22	10	31	22	24	13	26	16	20	54	24	22	18	27	22	18	30	20	22	26	19	20	18	20	20	18
Chr_12:6186208-6186482	20	4	10	4	4	6	8	13	6	14	6	2	12	16	4	6	4	20	12	14	10	12	12	16	6	12	8	4	14	12	10	10	18	12	6	2	12	8	6	18	7	8	14	14	4	12	10	16	13
Chr_12:6261175-6261442	3	2	1	0	0	0	0	4	0	4	4	0	2	0	4	0	0	2	0	4	6	2	0	2	4	0	0	0	0	0	0	0	5	0	4	9	0	2	0	12	0	4	9	6	0	13	4	13	4
Chr_12:6454644-6454916	11	17	27	12	2	8	14	41	17	37	15	25	14	9	24	16	4	22	8	22	14	14	6	14	16	16	10	10	12	4	9	18	71	10	16	25	15	21	26	44	42	39	30	50	32	47	53	49	34
Chr_12:6547489-6547762	0	6	2	4	0	2	0	4	0	2	4	2	12	4	2	2	11	4	2	4	7	6	4	0	6	0	4	4	6	0	4	6	10	1	2	0	0	2	6	12	10	4	7	6	4	4	0	6	7
Chr_12:6656268-6656514	40	6	10	23	12	18	22	18	14	63	34	14	16	20	12	8	8	35	20	44	15	16	12	33	8	14	9	16	20	10	4	10	74	9	22	18	6	28	36	52	26	28	42	38	37	33	49	30	25
Chr_12:6709011-6709276	83	49	57	60	49	68	62	68	99	93	39	48	50	62	58	57	64	71	40	89	57	66	55	48	29	80	45	69	63	58	48	73	139	52	40	37	36	53	72	48	40	75	40	68	58	62	55	76	49
Chr_12:6737216-6737468	17	2	4	6	14	4	16	6	18	12	10	2	6	16	6	8	14	15	14	19	14	14	8	12	3	13	14	4	3	11	15	20	22	9	6	12	6	6	10	12	14	16	26	10	10	10	6	10	12
Chr_12:6775245-6775519	152	71	136	89	118	82	117	127	113	170	76	60	92	147	93	66	82	80	67	50	92	90	83	89	58	97	53	65	62	88	64	75	210	50	68	84	55	79	97	96	76	102	89	114	109	125	151	99	79
Chr_12:6841238-6841510	50	42	46	76	47	47	68	100	85	80	37	31	47	52	54	51	45	41	43	45	53	59	68	75	40	41	49	54	43	63	35	52	103	35	30	44	50	60	76	73	52	65	67	57	63	61	83	80	49
Chr_12:6946536-6946781	79	33	78	64	29	52	40	63	81	74	37	47	23	41	26	28	55	45	39	53	66	54	68	49	35	31	43	49	35	35	35	68	110	50	46	56	64	60	69	81	54	73	63	46	63	57	69	35	52
Chr_12:7031357-7031614	44	24	25	23	26	19	24	36	22	31	16	15	23	29	15	20	41	11	17	27	26	35	11	37	11	22	27	33	16	30	12	19	74	14	13	16	24	19	22	37	33	37	32	26	37	25	21	26	32
Chr_12:7069428-7069658	30	20	22	19	21	22	10	10	26	36	28	18	11	24	19	22	21	25	15	28	42	31	24	52	16	15	18	24	19	22	11	24	58	18	21	20	23	27	35	21	28	29	33	35	37	34	40	31	24
Chr_12:7115066-7115321	61	34	40	46	60	18	30	50	83	57	25	28	26	42	37	35	48	31	34	52	62	51	52	36	48	31	30	38	28	29	34	34	108	29	30	42	24	40	65	41	26	62	62	57	50	64	62	58	29
Chr_12:7151797-7152071	61	35	40	45	32	36	30	63	75	65	18	18	26	43	32	31	26	45	14	28	36	37	34	40	21	39	24	33	17	37	18	40	75	19	20	30	20	37	47	70	33	38	49	57	34	50	62	45	21
Chr_12:7338473-7338697	6	8	8	2	2	2	6	4	4	2	0	0	2	2	0	2	4	4	4	4	4	4	4	8	2	4	0	4	2	4	3	6	13	1	2	6	6	0	3	6	3	11	0	2	8	0	4	2	4
Chr_12:7365499-7365773	49	44	71	52	25	69	42	52	64	64	42	51	41	53	43	25	36	29	37	27	52	60	42	38	15	38	30	38	28	46	36	39	95	31	32	16	17	31	56	56	66	48	43	40	59	55	71	64	46
Chr_12:7425003-7425264	55	34	58	51	48	36	47	68	68	86	48	29	51	69	36	47	56	85	51	52	33	68	53	64	26	46	36	37	42	48	33	40	139	36	67	53	54	58	89	88	77	63	67	73	68	66	60	94	84
Chr_12:7499359-7499625	12	12	8	2	8	10	4	8	10	16	12	4	6	15	10	4	10	8	4	12	8	6	7	6	6	14	4	14	6	4	2	16	10	8	4	2	2	6	10	13	8	5	4	8	10	6	16	6	13
Chr_12:7532315-7532589	8	0	0	23	0	0	16	0	16	16	18	0	20	0	14	0	0	8	12	20	0	0	0	21	8	0	0	0	4	0	0	0	43	0	10	38	14	18	57	48	15	53	27	43	50	41	40	64	23
Chr_12:7705383-7705656	58	64	57	52	44	41	43	80	71	75	47	43	48	62	40	45	52	70	54	56	41	68	47	56	36	34	55	50	49	57	44	61	113	45	38	53	52	56	84	80	51	74	52	89	73	70	91	85	72
Chr_12:7736634-7736881	35	22	16	26	20	24	23	12	51	42	18	16	8	21	12	16	22	44	14	15	16	30	20	8	10	21	23	27	17	6	7	18	46	26	17	24	14	28	29	45	23	18	24	35	30	46	28	18	21
Chr_12:7757700-7757958	54	46	50	58	50	76	65	77	87	76	48	55	50	65	53	65	69	92	44	57	67	68	71	58	43	44	56	67	40	60	53	80	120	60	75	42	64	55	135	58	101	65	56	106	90	75	93	89	39
Chr_12:7811822-7812090	0	0	2	0	0	0	2	0	2	0	2	0	0	0	0	0	0	2	0	2	2	0	0	0	0	4	2	4	0	0	0	0	2	0	4	0	0	0	2	2	2	2	0	0	0	0	0	0	0
Chr_12:7837344-7837616	55	36	61	82	44	59	61	52	86	87	30	24	67	81	36	46	61	62	58	60	71	73	66	59	37	37	36	67	51	50	52	50	140	45	32	40	44	42	73	34	54	24	22	23	71	73	91	62	58
Chr_12:7875000-7875273	4	2	8	13	6	2	9	7	12	8	4	4	4	18	6	10	4	3	6	12	5	4	4	4	4	4	6	5	2	10	4	10	8	4	22	58	14	32	58	0	7	5	0	44	51	2	80	0	2
Chr_12:8024685-8024947	19	14	29	16	33	18	14	24	31	34	8	27	28	40	31	18	30	30	20	24	31	18	42	20	16	30	20	16	24	24	28	31	52	24	14	22	14	20	39	40	17	16	19	28	27	36	32	36	18
Chr_12:8048361-8048635	48	34	36	33	34	33	27	43	46	48	26	22	28	39	37	28	32	33	11	28	26	28	34	36	16	15	37	38	20	21	15	37	68	23	25	11	18	26	39	37	20	56	33	32	39	48	49	34	15
Chr_12:8205614-8205871	14	12	20	9	6	10	10	14	14	16	5	8	12	14	10	22	20	18	12	13	12	14	8	8	6	4	6	14	2	11	18	14	43	12	14	14	20	16	17	17	2	18	25	16	14	8	16	15	10
Chr_12:8240542-8240816	18	8	18	18	12	12	10	29	20	32	12	6	12	15	12	16	14	22	12	10	21	15	16	14	8	10	10	16	20	14	10	14	34	5	6	8	12	12	28	28	10	25	13	39	12	23	22	15	13
Chr_12:8345104-8345375	16	3	7	4	6	10	8	12	8	14	8	8	18	13	6	8	6	8	9	11	6	12	10	4	8	7	0	18	10	5	10	14	21	6	6	2	5	14	22	8	10	19	14	12	18	16	14	8	18
Chr_12:8383346-8383601	12	20	30	40	22	30	14	20	34	35	14	12	13	27	20	13	35	30	12	24	19	34	33	36	18	20	25	16	19	20	22	31	34	20	20	18	22	27	26	42	31	25	23	37	34	41	22	21	17
Chr_12:8429571-8429830	27	19	13	19	17	17	20	27	33	37	14	11	24	17	15	22	20	26	13	22	22	31	27	24	14	20	26	16	16	21	13	28	47	16	21	13	16	33	22	30	13	22	17	43	15	23	25	19	9
Chr_12:8464164-8464435	47	24	22	27	6	15	18	29	34	54	34	6	37	13	17	2	32	47	36	49	28	40	16	36	10	8	22	12	19	12	22	7	94	7	14	33	45	51	63	29	40	61	38	60	40	20	58	38	29
Chr_12:8538772-8539037	4	2	16	6	12	12	12	14	16	8	6	8	10	5	10	18	9	11	5	6	20	12	6	14	8	4	6	4	6	8	4	11	32	2	5	5	6	6	6	14	11	14	19	4	13	12	17	23	16
Chr_12:8804130-8804376	46	34	28	24	35	38	25	36	39	63	29	21	25	59	26	41	36	39	35	33	42	49	33	51	26	21	43	33	35	23	25	43	90	32	20	23	30	41	60	53	32	54	59	46	53	63	75	48	32
Chr_12:8837360-8837629	35	18	20	22	8	18	22	29	28	40	14	22	33	26	30	18	12	22	16	21	22	36	21	32	14	18	24	10	22	16	10	10	58	16	12	26	13	10	30	24	28	24	35	20	17	19	30	15	25
Chr_12:8897239-8897498	21	25	24	57	34	28	32	46	57	57	28	39	36	33	19	20	28	28	35	45	45	28	27	32	34	30	19	24	21	34	22	27	55	22	31	21	26	17	32	39	34	41	39	25	34	41	38	23	38
Chr_12:8927263-8927535	27	40	39	28	50	36	18	52	45	18	22	25	40	48	14	30	34	12	19	33	46	47	33	31	10	45	23	32	18	28	26	33	44	34	24	26	26	28	56	25	31	32	35	46	38	44	43	60	27
Chr_12:8960162-8960436	51	31	32	67	41	44	42	58	68	72	35	33	29	58	49	35	53	66	44	55	54	63	53	66	41	46	44	56	52	45	47	72	118	35	40	48	60	51	108	81	63	87	89	99	56	68	63	72	59
Chr_12:9061552-9061826	37	39	26	39	46	39	46	57	67	80	23	36	57	49	32	56	39	43	20	46	58	57	61	43	35	22	28	28	41	33	44	42	90	34	29	41	46	42	51	66	55	59	60	48	51	59	74	58	53
Chr_12:9107576-9107850	16	12	10	19	11	10	8	22	8	18	24	18	6	16	16	16	20	18	11	19	18	16	14	10	4	15	16	22	12	10	14	14	39	10	8	10	16	11	20	23	19	26	16	26	26	26	14	18	24
Chr_12:9194109-9194345	25	14	14	6	18	9	29	14	38	26	12	12	9	18	10	8	14	28	21	16	24	34	17	24	11	4	13	22	15	18	14	20	33	6	6	20	17	26	26	8	18	13	11	19	15	27	8	12	13
Chr_12:9327209-9327456	39	24	28	27	33	13	27	32	35	59	36	28	32	23	40	34	28	53	40	40	24	46	30	44	19	39	27	34	28	40	25	26	88	24	14	34	38	38	30	28	16	23	36	28	43	24	56	18	12
Chr_12:9371498-9371768	20	14	12	17	20	15	26	20	18	33	14	24	8	32	10	20	23	25	20	27	26	30	21	12	7	12	10	26	12	20	20	11	50	19	6	14	21	19	22	28	18	30	35	39	25	52	37	32	22
Chr_12:9415943-9416210	0	2	8	0	4	4	2	4	0	4	4	2	4	5	2	4	0	2	2	2	4	4	11	4	8	0	0	2	0	4	4	8	6	0	2	4	4	2	4	9	12	4	12	8	6	2	0	3	10
Chr_12:9503590-9503863	24	26	52	45	36	34	50	56	46	58	22	38	35	71	44	25	60	36	44	36	31	46	42	34	27	26	35	29	41	34	25	43	78	37	16	13	20	36	56	44	39	48	25	52	47	56	61	55	31
Chr_12:9546201-9546475	64	44	71	96	62	54	52	109	108	78	38	48	59	85	56	57	62	87	50	55	68	80	64	82	46	52	57	54	54	57	74	69	160	62	47	51	56	50	85	99	60	77	80	82	69	98	74	121	78
Chr_12:9607197-9607471	20	12	24	12	17	22	10	32	22	25	24	16	20	26	8	23	14	18	16	18	20	10	24	8	8	15	14	14	12	8	12	16	26	10	14	13	18	14	11	4	9	8	24	2	0	18	6	14	8
Chr_12:9724994-9725268	10	13	20	18	18	8	16	30	18	30	11	16	16	10	16	12	12	14	8	18	24	15	15	16	16	12	4	11	12	8	8	15	31	4	12	18	6	20	24	20	22	12	21	14	21	24	23	12	14
Chr_12:9752108-9752372	16	10	8	16	6	4	12	10	26	2	6	10	8	16	4	10	22	14	8	16	6	12	8	7	0	6	2	8	14	6	6	11	14	16	4	12	4	9	10	6	10	20	0	2	6	14	14	11	8
Chr_12:9780146-9780395	24	4	7	19	14	10	6	4	14	13	4	10	7	20	6	4	10	16	10	4	8	14	6	9	15	6	8	8	6	12	5	11	37	8	2	4	13	8	21	17	12	20	10	8	12	18	8	10	10
Chr_12:9839924-9840173	30	48	36	36	26	14	18	34	45	71	50	33	35	48	42	23	38	52	32	54	53	42	27	46	20	22	44	22	20	35	23	43	98	43	10	28	25	39	16	59	49	68	49	46	34	81	46	48	36
Chr_12:9962209-9962474	0	0	0	0	0	0	0	0	0	0	0	0	0	0	0	0	0	0	0	2	0	0	0	0	0	0	0	0	0	4	3	0	0	0	0	0	0	0	0	0	0	0	0	0	0	0	2	0	0
Chr_12:10006781-10007050	103	94	124	107	72	103	90	96	148	168	77	70	83	116	76	71	87	112	82	69	84	112	111	121	54	80	79	66	67	85	78	95	243	80	55	74	61	88	152	167	105	164	125	196	119	158	180	186	83
Chr_12:10037325-10037599	29	30	36	19	17	16	27	21	41	31	22	41	22	21	19	29	29	32	16	21	35	28	23	12	18	25	16	20	23	12	6	16	65	47	23	22	13	21	36	22	23	41	10	34	30	34	41	24	16
Chr_12:10061365-10061638	57	51	40	55	24	41	24	46	66	53	32	37	44	79	32	45	37	55	29	24	31	54	26	39	31	33	41	36	26	39	24	47	99	45	12	27	24	35	40	48	47	54	42	51	48	68	72	62	35
Chr_12:10111459-10111726	160	126	156	133	131	146	120	196	191	257	150	118	132	136	106	110	131	132	95	139	101	146	107	148	81	110	98	93	90	100	93	119	286	118	114	96	125	109	169	205	119	172	149	180	143	197	190	223	115
Chr_12:10161415-10161682	35	15	42	29	20	32	24	39	24	42	19	15	24	27	24	10	18	21	27	31	20	29	20	24	18	17	18	42	17	18	18	47	50	15	18	26	12	28	24	19	39	11	12	37	58	42	31	58	11
Chr_12:10242881-10243151	14	11	20	16	14	28	8	30	39	21	12	9	9	22	22	20	10	7	10	20	16	18	10	8	18	6	10	17	18	24	14	18	28	14	2	4	19	18	24	14	12	8	24	22	12	12	21	6	18
Chr_12:10290941-10291212	0	0	0	12	8	2	2	0	8	4	10	14	6	14	2	14	0	2	0	0	12	10	8	12	0	6	0	2	8	5	4	14	12	12	0	2	2	6	17	12	6	2	6	10	8	8	4	4	6
Chr_13:4777-5045	50	34	25	37	18	22	28	35	36	56	18	31	45	26	21	28	28	33	14	29	13	24	25	30	9	17	28	18	27	16	26	27	60	19	14	16	22	24	22	28	30	34	46	27	38	35	46	44	34
Chr_13:34613-34887	20	10	28	14	22	14	18	27	40	34	6	16	24	42	12	13	20	12	18	47	20	21	34	21	20	21	24	18	22	26	28	22	52	11	16	19	29	22	16	22	16	26	26	24	31	17	32	28	19
Chr_13:100942-101204	25	22	32	25	23	26	18	28	52	50	18	24	30	29	12	20	33	34	24	21	32	48	22	22	20	34	22	8	10	28	10	30	52	27	6	12	20	16	22	29	12	24	23	31	26	27	36	14	18
Chr_13:188967-189241	47	18	31	39	36	29	36	54	42	43	16	26	30	43	20	22	45	51	31	34	40	44	30	26	8	30	17	23	38	30	16	27	89	18	18	22	42	28	33	41	29	32	60	46	51	36	36	40	36
Chr_13:213745-214019	20	14	12	18	2	12	17	14	14	10	8	12	12	12	8	12	12	10	12	20	19	18	24	16	11	10	8	8	9	10	14	15	41	6	8	4	7	15	14	4	12	18	19	12	12	11	15	31	9
Chr_13:262238-262511	8	16	37	29	6	12	18	69	59	30	34	28	8	96	39	50	20	58	44	53	58	64	33	50	26	16	30	52	9	35	40	31	108	16	20	12	50	10	31	75	24	59	84	30	24	78	0	41	72
Chr_13:345228-345497	62	30	60	75	48	38	50	83	76	60	44	44	34	70	58	53	48	62	38	66	49	74	46	53	31	50	38	44	24	40	42	59	127	60	53	34	45	49	101	73	51	102	63	71	65	82	79	83	53
Chr_13:424003-424256	20	18	16	19	14	8	14	12	26	24	6	10	16	18	18	14	17	27	14	10	21	16	18	10	10	18	28	19	12	14	12	20	30	10	10	10	27	26	18	20	31	25	37	21	12	18	20	19	9
Chr_13:524649-524906	27	17	22	17	10	18	18	17	16	21	6	8	18	15	10	18	22	20	8	16	18	18	17	31	12	22	14	4	12	14	10	22	64	13	18	8	5	18	41	23	21	27	24	17	23	35	28	22	24
Chr_13:551027-551286	24	30	24	18	24	30	28	30	25	20	20	15	22	27	17	29	29	22	16	24	35	30	30	20	23	23	24	26	19	21	11	40	43	22	15	18	24	14	28	35	27	44	25	39	32	34	52	41	7
Chr_13:594288-594550	8	0	14	16	10	10	10	16	16	26	20	26	16	6	10	14	11	18	4	21	14	16	20	11	12	34	10	14	14	14	8	18	40	15	5	6	10	8	22	24	28	27	22	28	16	18	10	19	10
Chr_13:638290-638564	39	24	36	44	22	30	19	61	37	52	32	35	34	54	49	27	30	43	20	32	35	31	26	36	26	30	22	18	32	34	25	32	71	30	26	46	27	25	52	62	40	65	44	40	36	48	44	48	46
Chr_13:661813-662039	7	4	18	0	8	2	6	14	14	4	6	2	5	30	14	7	6	24	19	35	12	34	9	24	4	6	12	11	8	6	18	2	28	6	12	6	22	2	6	23	16	19	24	6	4	22	16	6	12
Chr_13:835844-836088	64	36	30	37	32	33	35	65	48	50	26	14	26	30	36	42	44	26	22	22	26	28	30	46	14	31	41	20	24	33	28	38	86	29	18	21	30	34	41	33	40	77	45	29	51	43	46	39	23
Chr_13:867868-868142	40	24	52	38	30	37	29	40	58	41	39	28	16	38	30	34	36	44	22	32	36	36	42	46	23	38	30	31	20	53	22	38	94	24	31	11	34	23	34	32	33	53	42	43	30	44	55	62	33
Chr_13:947582-947856	4	7	6	4	0	8	7	10	8	8	10	0	8	10	7	4	3	8	4	2	2	8	2	6	0	4	8	6	2	4	4	0	13	2	0	6	4	4	10	2	2	8	6	6	2	6	8	12	6
Chr_13:993224-993498	42	30	31	68	54	56	53	76	44	75	61	73	62	54	36	52	73	68	56	73	88	92	68	62	64	84	71	106	83	86	69	91	212	74	78	56	69	79	107	88	64	55	81	88	93	45	40	94	51
Chr_13:1145636-1145876	15	13	20	25	10	6	12	23	24	31	17	10	26	8	11	9	8	24	12	16	16	17	10	20	12	14	12	19	16	7	14	27	40	6	10	20	10	20	28	11	21	14	14	44	15	20	27	13	4
Chr_13:1206420-1206674	53	34	49	34	48	47	36	65	55	52	26	30	36	60	42	29	46	46	34	48	37	45	29	42	23	22	15	14	21	32	29	42	69	33	27	28	31	50	62	76	47	51	35	72	57	48	98	48	44
Chr_13:1247554-1247825	2	2	8	9	12	6	12	20	12	18	4	4	12	7	4	0	12	15	3	6	14	10	16	16	8	2	12	10	4	8	7	6	18	2	9	12	10	6	0	14	2	8	5	2	4	10	13	7	8
Chr_13:1355160-1355425	38	30	34	34	38	34	26	38	62	32	28	33	50	46	28	20	56	41	43	35	39	55	69	33	22	29	29	34	45	29	28	34	101	35	23	43	15	23	57	43	38	37	42	47	38	50	48	41	34
Chr_13:1378747-1379003	8	10	10	16	4	12	7	4	14	8	8	11	6	8	10	8	7	8	4	11	8	9	14	6	9	8	2	13	2	6	6	4	14	6	2	8	6	8	12	12	7	11	11	6	16	10	10	11	6
Chr_13:1442453-1442726	10	9	6	16	11	4	7	20	30	8	17	12	13	12	10	6	11	16	5	13	9	11	8	12	9	8	16	21	12	12	13	11	28	15	2	10	10	8	10	13	19	7	26	12	23	29	18	24	15
Chr_13:1466026-1466263	4	2	0	4	2	0	3	2	0	4	2	4	0	0	0	0	2	2	0	0	2	0	8	2	0	4	2	0	4	4	2	4	2	0	2	4	0	2	2	2	4	4	8	6	0	10	4	10	4
Chr_13:1628243-1628515	60	42	67	70	46	53	63	74	73	55	45	52	54	58	41	33	60	73	22	66	54	62	52	71	37	37	34	62	67	37	42	66	102	33	38	54	42	31	42	72	66	105	72	56	46	46	83	75	50
Chr_13:2212735-2213009	48	33	28	38	50	31	47	61	53	58	34	35	30	46	27	38	32	43	28	46	49	39	43	46	27	27	28	42	40	55	27	47	72	31	24	15	29	48	58	50	49	70	49	31	58	40	43	51	26
Chr_13:2346530-2346804	14	24	22	20	12	22	24	31	24	28	10	11	21	12	12	20	15	6	11	18	14	18	28	12	12	14	25	13	6	14	17	22	26	14	12	8	12	18	18	32	19	26	24	23	16	25	32	22	10
Chr_13:2370054-2370328	84	50	64	68	56	67	54	105	118	126	50	43	48	65	47	50	51	63	40	50	70	56	73	60	44	62	60	39	44	60	35	78	136	40	47	38	56	56	67	91	66	79	123	111	90	95	126	110	74
Chr_13:2863754-2864001	14	10	28	39	12	10	8	8	25	23	18	19	14	14	20	16	28	31	20	22	20	20	27	20	18	26	16	29	24	33	23	39	43	14	13	10	14	11	30	33	15	22	26	24	27	27	33	24	22
Chr_13:2928259-2928510	57	43	36	32	12	37	45	45	85	61	27	34	34	60	31	31	61	60	45	35	44	50	62	40	43	32	39	34	30	47	10	45	80	40	27	47	23	35	50	61	61	43	44	39	42	28	51	43	43
Chr_13:4546659-4546933	48	32	40	30	34	39	35	43	54	38	31	19	32	52	34	24	23	45	18	34	36	46	37	26	20	32	20	32	26	26	19	50	87	34	39	24	14	40	36	56	63	55	44	51	40	64	64	43	35
Chr_13:4614396-4614670	16	18	26	12	10	8	14	23	25	34	16	17	7	20	8	24	14	22	6	14	16	16	16	23	16	21	12	16	10	12	16	20	26	14	7	16	26	14	23	16	14	34	15	22	14	28	34	26	18
Chr_13:4657365-4657600	87	45	63	89	58	33	36	47	96	88	40	39	40	65	43	28	69	57	48	47	63	63	41	78	36	52	39	42	36	42	40	50	123	40	41	43	44	61	63	49	57	84	53	64	44	61	91	51	59
Chr_13:4691013-4691282	37	10	30	50	41	30	32	35	43	49	25	18	28	41	36	24	22	53	20	44	35	38	42	43	20	26	24	24	37	34	39	32	78	38	29	38	35	35	60	50	40	54	44	45	42	68	44	52	30
Chr_13:4771961-4772232	62	40	62	54	33	39	34	50	47	97	36	50	45	41	50	52	83	63	55	41	58	77	73	53	42	56	40	55	55	58	42	71	135	44	48	80	58	70	93	54	70	69	66	81	59	55	50	69	48
Chr_13:4806467-4806716	20	6	8	12	13	12	18	10	13	12	17	8	16	24	16	12	32	23	26	24	24	29	13	17	4	19	24	18	5	12	11	21	47	18	17	21	10	15	21	25	20	44	34	26	26	19	15	20	16
Chr_13:4865953-4866227	4	10	16	8	6	4	2	10	10	13	4	6	2	6	2	2	4	10	11	7	6	6	8	4	10	12	6	2	6	0	2	2	8	2	4	0	0	6	4	6	2	10	6	4	2	16	6	10	2
Chr_13:4947193-4947466	52	20	44	42	35	42	52	76	60	61	32	28	54	86	46	56	34	48	35	32	61	60	26	44	26	25	44	46	33	21	39	45	157	28	31	17	31	26	18	20	43	25	22	48	28	28	53	16	16
Chr_13:5047139-5047408	62	14	4	61	38	43	36	4	24	43	8	36	4	6	4	30	46	0	12	0	2	4	52	2	28	16	0	2	34	16	2	22	4	21	10	24	2	26	40	0	87	31	0	38	61	0	67	0	0
Chr_13:5253045-5253301	28	32	24	29	25	26	28	32	37	50	24	34	17	31	24	24	26	29	19	31	42	24	36	36	36	24	38	30	24	29	20	18	79	18	19	19	28	16	30	34	42	38	27	49	41	29	32	42	21
Chr_13:5318543-5318817	30	14	24	18	26	27	24	34	37	52	25	12	17	27	22	22	30	32	20	20	38	26	18	30	19	25	24	26	22	29	22	28	68	34	26	16	17	15	27	26	28	22	26	24	21	29	22	34	22
Chr_13:5419056-5419324	77	54	68	75	69	47	51	64	78	80	38	47	30	70	47	34	47	61	31	60	64	49	52	58	41	42	33	53	42	44	40	56	84	34	27	48	30	48	86	67	60	66	60	49	60	57	68	54	52
Chr_13:5462305-5462546	11	6	10	22	13	18	17	19	26	34	13	12	16	24	25	12	26	40	27	13	35	23	29	15	4	15	24	18	18	12	13	17	50	9	25	31	20	18	37	33	10	21	29	30	11	22	10	25	10
Chr_13:5564530-5564804	10	6	10	0	10	6	10	8	16	6	4	0	2	11	10	14	5	18	2	4	9	15	2	12	0	4	6	6	6	2	4	2	39	8	0	0	16	5	8	22	22	6	13	7	28	18	38	11	21
Chr_13:5588364-5588606	28	16	23	19	10	10	16	32	22	20	11	8	8	16	8	18	19	10	13	21	44	24	14	24	8	12	26	14	16	22	10	24	35	16	8	10	16	24	23	20	13	27	13	16	16	18	22	27	13
Chr_13:5620765-5620994	10	0	6	6	4	0	0	8	7	4	2	2	6	10	10	2	4	6	0	8	5	6	10	10	2	6	4	0	8	7	6	4	14	6	6	2	2	2	14	8	4	11	4	6	3	11	7	8	0
Chr_13:5702654-5702927	8	4	10	10	8	10	2	16	10	8	0	6	6	14	14	11	6	6	10	12	4	18	8	6	6	8	2	6	6	10	10	13	20	6	4	2	4	2	10	4	2	12	12	6	12	14	10	14	10
Chr_13:5736957-5737230	46	39	74	75	65	34	54	68	60	100	50	41	41	51	41	42	65	63	54	49	52	64	32	63	37	48	23	64	38	44	40	63	83	58	47	18	34	67	63	74	73	80	63	61	66	55	76	55	55
Chr_13:5790764-5791024	72	43	50	61	48	25	22	55	60	90	32	27	33	60	53	29	23	68	31	38	52	56	52	46	25	30	40	41	36	43	40	44	117	38	26	38	31	57	68	79	63	66	62	69	56	50	71	82	57
Chr_13:5939326-5939596	22	16	36	22	12	18	25	45	38	35	32	18	16	12	16	16	20	34	18	13	20	19	16	23	26	18	23	12	14	18	11	10	63	12	13	4	18	25	24	28	25	41	15	30	15	21	47	28	24
Chr_13:6009213-6009477	18	34	29	36	16	28	22	39	40	66	26	16	0	47	20	27	38	31	21	26	28	27	28	44	23	32	22	34	18	16	37	28	67	37	10	22	22	16	18	26	44	36	38	42	12	38	16	26	38
Chr_13:6047525-6047787	107	74	97	77	74	71	65	122	111	143	56	63	61	86	83	57	65	74	60	82	68	82	74	75	48	47	67	64	61	69	61	86	172	36	54	71	70	74	85	126	113	122	123	125	97	120	129	124	124
Chr_13:6114949-6115223	89	82	65	110	78	89	85	93	138	112	66	68	59	107	86	75	93	127	75	103	70	125	94	99	71	89	65	72	105	73	70	120	225	102	118	86	82	88	122	144	119	104	137	156	126	132	79	147	88
Chr_13:6146154-6146427	20	18	38	10	14	8	36	68	21	48	20	14	34	52	22	12	18	47	18	43	44	71	10	38	6	22	33	31	6	31	34	46	110	25	31	22	28	57	52	62	39	14	48	27	37	56	26	22	72
Chr_13:6221861-6222132	50	24	34	39	47	41	43	42	34	60	42	54	36	63	47	39	34	34	48	41	51	35	56	41	24	45	38	59	32	39	43	38	111	32	28	18	45	45	60	45	40	61	58	73	51	58	76	54	48
Chr_13:6262871-6263139	48	30	57	52	34	51	40	61	86	84	77	50	39	63	24	33	49	74	52	70	62	83	52	80	26	57	42	31	48	56	39	43	139	62	36	46	41	67	97	87	56	101	64	78	62	71	70	93	57
Chr_13:6283257-6283531	44	24	51	29	26	30	20	32	42	56	18	27	28	36	10	19	20	18	10	37	26	36	16	26	17	18	18	13	25	32	11	20	45	16	16	16	12	22	32	32	30	37	17	24	27	41	31	32	17
Chr_13:6339056-6339330	30	12	26	26	8	21	18	34	23	37	28	18	20	22	10	11	24	15	16	14	20	24	21	18	6	20	14	13	15	18	22	15	50	20	14	18	20	12	36	48	32	34	42	30	19	24	43	39	16
Chr_13:6414649-6414921	36	39	29	35	36	32	48	67	57	58	45	38	32	27	49	34	40	38	24	32	44	43	38	36	36	30	31	34	43	26	34	43	88	40	36	41	31	35	69	70	50	42	41	50	54	63	52	46	33
Chr_13:6436421-6436684	189	136	156	156	151	125	114	199	188	228	96	120	96	154	116	125	110	157	100	90	120	129	126	161	51	102	88	106	100	83	85	114	271	98	110	93	135	129	184	220	166	171	182	199	184	196	255	200	154
Chr_13:6589950-6590218	25	21	18	37	32	42	20	32	40	31	26	22	36	30	22	15	35	12	20	36	47	30	36	18	23	24	16	31	12	35	18	54	71	17	22	26	25	25	20	45	18	41	16	39	23	30	27	22	26
Chr_13:6780930-6781204	36	16	11	22	22	18	6	24	20	39	14	12	18	14	16	2	14	21	15	26	12	13	26	8	5	12	13	8	14	16	4	16	32	15	10	18	20	20	20	30	17	26	34	18	11	33	18	28	31
Chr_13:6807293-6807566	49	38	47	78	59	69	65	105	85	72	32	40	46	61	41	92	44	71	36	58	35	56	78	47	33	50	33	44	55	43	32	69	129	52	34	35	39	55	46	83	66	113	40	71	78	71	83	60	64
Chr_13:7086511-7086784	24	14	34	20	16	34	16	36	22	22	10	24	24	36	20	18	22	23	20	16	31	27	27	20	11	23	20	24	21	20	15	26	43	10	22	20	30	28	37	49	26	34	39	46	35	38	22	50	30
Chr_13:7545170-7545443	17	24	26	41	30	14	32	38	39	41	27	29	14	22	18	16	30	19	18	42	40	29	45	34	4	22	10	49	18	43	16	30	43	16	21	17	14	26	17	33	31	33	45	45	33	39	52	43	17
Chr_13:7566151-7566424	54	19	36	39	32	39	34	73	41	51	25	37	30	45	40	31	38	34	22	39	42	32	17	30	28	37	28	30	26	24	16	27	88	25	22	31	30	41	58	38	32	45	43	49	24	47	44	42	40
Chr_13:7763233-7763506	30	15	15	17	13	14	9	38	37	29	14	15	11	27	20	11	24	15	14	10	14	24	21	14	20	12	4	21	11	10	11	14	64	11	9	15	15	7	26	20	46	19	25	38	20	21	33	37	23
Chr_13:7789859-7790098	68	34	90	61	42	48	45	86	83	59	38	20	31	42	17	43	52	54	63	56	38	39	47	70	30	32	32	33	28	32	32	40	123	26	48	51	64	57	85	75	46	58	62	58	63	77	84	66	40
Chr_13:7857355-7857629	54	16	19	24	14	19	14	27	20	34	16	12	19	24	17	22	23	17	10	10	33	34	9	34	18	35	16	16	17	26	12	22	43	10	12	24	16	24	31	42	20	16	22	22	28	20	32	32	28
Chr_13:7980995-7981257	65	26	40	60	37	42	47	50	64	59	40	30	48	36	40	42	40	49	39	31	29	55	31	34	20	28	22	30	24	36	26	30	100	34	30	40	29	47	57	71	42	48	53	53	42	50	54	59	53
Chr_13:8013208-8013457	4	9	13	5	4	0	8	10	14	8	8	4	6	6	2	0	8	13	0	20	19	16	6	12	3	10	6	12	2	9	8	15	17	7	6	6	9	2	6	11	9	16	12	9	14	9	10	17	13
Chr_13:8049942-8050216	24	26	38	34	19	18	22	34	34	49	38	32	16	44	28	23	28	30	26	16	30	37	23	31	15	20	18	31	26	22	16	43	59	28	35	24	21	24	61	46	49	28	35	32	44	37	30	53	34
Chr_13:8107985-8108259	10	2	10	12	8	5	4	6	9	16	0	10	6	8	6	5	2	12	10	6	10	8	4	12	8	8	7	10	9	2	9	11	14	6	2	4	6	6	6	9	8	10	8	7	2	8	2	8	10
Chr_13:8173467-8173741	56	33	47	53	29	32	41	47	64	43	22	22	42	55	41	27	52	66	35	39	45	63	56	41	38	49	43	24	44	45	31	39	113	45	34	31	41	30	63	73	57	54	50	59	51	65	55	86	52
Chr_13:8201766-8202037	45	18	14	47	24	36	20	16	16	48	4	10	16	6	12	8	37	16	5	15	22	18	27	16	17	28	12	25	32	14	6	30	25	16	12	16	24	8	10	9	12	22	23	66	18	12	34	31	14
Chr_13:8288981-8289250	30	14	15	43	35	36	36	37	57	31	7	21	22	43	28	29	28	22	20	43	45	25	34	19	35	23	23	25	24	38	16	39	62	13	36	29	28	18	35	28	38	44	43	37	21	38	38	37	33
Chr_13:8328743-8329007	55	78	113	36	28	58	68	163	134	121	91	41	71	117	109	72	60	197	81	92	77	131	91	153	22	65	98	38	45	47	63	57	276	63	101	134	87	160	220	206	148	93	188	108	161	176	109	229	129
Chr_13:8385295-8385549	72	43	37	58	29	51	31	39	65	88	28	36	43	46	22	40	49	59	32	43	47	62	50	51	22	37	25	27	28	23	24	44	89	33	23	33	27	38	48	49	50	62	46	28	57	58	30	49	31
Chr_13:8416833-8417107	40	42	56	60	46	37	49	78	74	68	48	25	34	79	29	41	44	69	48	28	48	54	44	49	32	47	30	41	37	56	42	49	99	51	34	49	25	66	90	45	40	81	39	68	47	82	54	82	49
Chr_13:8464171-8464436	8	18	13	14	10	20	11	18	16	12	11	9	4	14	12	10	14	18	4	9	18	26	16	8	2	8	16	8	12	11	14	16	28	24	8	10	6	16	14	18	10	29	20	18	15	22	19	24	14
Chr_13:8499659-8499914	28	12	23	14	10	20	22	30	24	36	26	10	14	30	16	20	19	18	10	19	17	30	26	14	11	20	19	24	9	15	20	32	40	20	14	18	6	16	18	37	25	32	39	15	22	22	28	28	31
Chr_13:8524814-8525081	76	20	2	52	49	51	25	4	31	31	0	37	28	0	0	8	48	4	7	0	0	0	36	0	26	17	0	26	30	18	0	19	2	25	10	37	2	26	54	27	33	42	40	31	49	43	56	34	21
Chr_13:8663046-8663301	16	6	12	20	6	6	10	19	7	14	10	10	2	18	9	2	13	20	6	4	10	22	12	12	8	5	12	8	10	4	2	7	30	8	4	6	14	9	4	14	12	8	16	10	10	20	12	0	6
Chr_13:8805220-8805485	51	35	26	32	25	28	35	44	32	52	22	34	33	40	17	14	28	36	16	36	30	38	36	22	14	29	21	18	10	24	16	16	61	28	29	23	38	48	36	59	37	42	58	34	41	58	56	60	28
Chr_13:9028442-9028704	26	12	26	44	20	42	16	21	40	34	21	31	28	38	24	18	50	27	36	32	41	40	41	20	24	32	38	39	23	35	34	39	59	28	32	22	29	22	29	50	50	44	51	49	42	40	31	60	30
Chr_13:9131766-9132031	47	39	52	52	44	51	55	58	60	69	37	38	31	29	36	38	30	57	25	25	43	53	50	62	21	38	30	27	34	42	26	50	93	40	36	35	41	38	72	47	37	52	60	48	51	67	57	62	56
Chr_13:9236428-9236671	90	67	71	64	62	77	32	67	113	120	65	45	48	75	58	56	70	83	81	53	108	65	81	98	34	64	60	47	57	70	52	67	151	42	45	79	52	61	88	87	79	128	90	104	63	90	106	81	58
Chr_13:9374858-9375130	84	62	62	100	52	60	64	83	82	96	45	61	54	70	62	53	71	56	53	50	69	82	64	58	51	55	64	51	82	79	58	101	164	59	48	51	68	38	90	105	62	80	80	92	66	91	82	84	70
Chr_13:9449646-9449920	55	56	58	53	67	36	50	78	87	63	35	38	36	85	45	24	49	51	32	38	64	47	54	32	23	56	33	36	41	47	23	46	74	27	30	44	34	34	57	40	35	57	27	53	48	52	69	72	27
Chr_13:9482503-9482743	17	39	36	43	40	14	32	23	49	41	39	20	14	37	34	30	28	31	27	47	39	32	15	51	10	35	15	24	32	27	31	34	69	29	36	26	35	65	59	50	27	45	55	37	27	41	44	42	23
Chr_13:9514065-9514313	38	38	44	50	28	22	36	54	20	48	30	26	16	42	28	20	44	34	15	52	52	54	42	32	26	26	24	27	34	40	28	29	92	36	24	28	27	36	52	33	38	54	35	53	36	44	46	38	28
Chr_13:9591964-9592238	14	14	19	14	18	19	9	22	14	14	10	6	14	18	22	6	10	12	2	14	15	3	12	18	10	5	10	18	16	5	10	25	34	8	21	5	17	16	22	31	14	14	25	18	10	26	15	26	14
Chr_13:9646510-9646784	12	10	14	6	6	22	4	20	16	26	10	8	12	12	9	8	3	20	12	5	18	8	12	10	6	18	4	3	10	8	6	20	22	14	12	2	9	12	11	15	8	12	12	12	15	12	28	10	14
Chr_13:9676893-9677167	34	24	37	66	44	48	45	82	42	74	42	50	52	41	44	42	39	69	39	62	19	58	48	50	26	36	36	15	30	56	34	46	112	36	29	32	43	60	76	72	55	65	58	56	67	59	52	77	42
Chr_13:9768264-9768525	29	15	16	15	27	16	14	45	24	36	24	20	32	32	25	33	20	29	12	20	36	18	44	26	35	30	26	14	18	33	23	20	58	23	18	22	27	22	38	35	25	53	36	44	23	42	46	58	15
Chr_13:9814822-9815096	24	14	10	26	18	16	12	20	26	27	18	16	18	15	14	6	26	32	4	10	20	29	30	14	12	21	16	29	28	27	16	27	74	12	8	18	6	20	24	48	24	24	24	23	20	14	14	24	16
Chr_13:10158945-10159209	2	0	3	2	2	0	0	3	2	2	0	2	0	2	0	0	0	0	2	0	4	2	2	3	4	2	0	4	0	0	2	0	1	0	0	0	0	2	2	4	1	2	4	5	1	5	8	4	5
Chr_13:10259684-10259958	23	18	46	42	32	33	16	45	53	30	22	28	31	58	34	24	31	54	40	28	48	32	24	39	27	44	30	38	35	37	45	38	83	34	36	32	30	54	29	69	26	59	44	49	50	61	36	68	24
Chr_13:10359707-10359980	45	34	29	33	33	44	27	30	44	58	32	25	32	45	30	26	44	39	38	28	48	48	56	33	20	34	32	37	36	31	28	25	60	36	12	35	22	36	42	41	33	28	54	60	21	56	64	6	24
Chr_13:10489588-10489847	57	36	62	55	34	42	45	51	84	78	37	26	37	34	42	32	32	47	32	43	57	37	34	36	21	36	27	57	30	32	27	44	99	20	26	33	36	36	37	38	33	61	44	48	39	62	76	51	31
Chr_13:10520907-10521155	14	24	20	17	8	16	16	18	14	28	6	6	11	24	16	8	8	14	15	14	13	14	19	3	16	10	6	13	12	16	12	17	21	4	24	10	8	14	21	21	14	18	17	22	19	18	20	17	14
Chr_13:10581261-10581526	8	8	24	18	16	20	16	16	26	20	12	14	12	31	18	10	18	12	14	17	29	16	23	38	8	14	22	31	14	25	18	18	40	11	16	23	21	23	18	33	22	22	39	18	34	27	22	28	19
Chr_13:10732415-10732687	38	22	32	30	32	36	48	66	54	35	34	49	41	26	33	45	43	49	24	33	44	58	44	37	18	36	17	32	31	32	27	34	75	39	25	29	42	34	43	57	43	71	52	37	49	52	55	47	41
Chr_13:10752930-10753202	54	32	41	38	28	43	24	35	69	62	34	26	42	49	20	26	42	32	41	23	40	36	28	40	23	36	31	32	30	24	25	38	100	49	64	18	74	86	101	108	26	113	84	34	18	122	28	95	95
Chr_13:10871240-10871509	14	13	28	10	6	27	22	29	16	8	13	6	11	35	23	20	10	44	6	25	23	33	24	8	20	9	6	8	4	4	20	12	56	12	8	20	23	8	7	0	54	20	21	15	32	0	20	12	1
Chr_13:11165727-11165982	22	38	32	46	26	26	19	32	28	57	23	24	33	54	27	24	42	65	34	35	55	49	34	37	16	17	38	29	23	34	21	35	76	16	29	20	30	34	56	55	32	48	37	55	50	48	25	29	35
Chr_13:11355692-11355965	52	36	42	34	51	33	32	55	56	61	48	32	35	60	27	38	45	65	33	35	29	50	59	42	19	49	29	36	44	39	23	54	81	18	35	51	55	52	37	63	40	67	61	57	52	57	65	75	46
Chr_13:11651713-11651986	28	4	19	20	26	17	31	15	26	32	12	37	21	22	23	20	47	20	17	14	32	26	19	16	24	16	14	22	20	30	16	30	54	8	30	14	22	4	26	32	30	30	22	28	30	43	25	23	27
Chr_13:11699671-11699919	5	1	12	8	6	0	6	4	0	10	4	4	4	8	5	2	3	0	1	2	7	6	0	4	0	0	2	2	10	0	2	2	7	2	4	6	10	4	0	7	2	11	4	8	4	4	7	6	13
Chr_13:11980727-11980981	22	21	27	18	19	27	10	18	17	19	12	20	12	14	20	14	20	28	20	17	11	18	22	18	13	14	16	12	23	12	16	26	30	19	10	18	14	24	34	25	23	14	24	29	26	40	20	29	12
Chr_13:12017037-12017278	33	33	38	52	23	18	37	51	56	70	42	24	40	55	32	15	32	34	32	34	27	23	45	32	29	40	19	37	24	28	18	34	95	28	31	20	35	31	47	46	26	58	51	41	37	54	49	67	39
Chr_13:12138615-12138874	19	14	24	24	10	27	16	9	36	10	16	42	23	30	17	24	28	26	19	20	36	16	33	14	14	12	17	14	24	28	20	14	41	26	14	15	16	6	27	62	42	30	34	35	39	30	21	35	20
Chr_13:12167817-12168091	2	13	37	2	0	12	11	44	29	0	10	4	2	15	11	4	2	36	20	39	21	23	31	21	13	4	18	24	4	0	18	14	3	13	0	12	12	20	22	2	19	2	1	6	24	14	12	5	10
Chr_13:12269409-12269642	50	38	26	34	41	28	32	28	56	62	28	46	35	38	28	14	55	56	38	66	65	69	56	54	36	30	24	36	24	49	33	52	72	32	30	43	55	46	75	47	38	57	25	37	46	33	80	35	14
Chr_13:12291449-12291682	0	0	4	2	0	0	0	0	0	2	0	2	0	0	0	2	2	0	0	0	0	0	0	4	0	2	0	0	0	0	0	0	4	0	0	0	0	0	0	0	0	0	0	0	0	0	0	0	2
Chr_13:12339255-12339489	0	6	5	1	0	4	0	4	8	2	2	2	4	6	5	4	0	0	2	8	4	10	0	3	0	2	5	10	6	8	4	2	11	0	2	4	3	2	2	0	4	4	2	4	6	6	4	1	10
Chr_13:12374451-12374719	14	12	22	12	4	8	10	20	13	14	10	4	6	14	12	4	16	16	10	16	16	10	12	16	4	8	12	12	10	2	6	8	26	14	16	4	14	6	26	14	16	24	10	10	8	6	10	11	10
Chr_13:12553278-12553551	60	26	38	45	35	39	39	63	57	66	12	38	31	26	34	42	28	36	29	28	37	47	33	33	18	15	31	18	14	30	22	34	63	37	27	23	46	34	37	40	24	57	28	51	36	59	59	34	41
Chr_13:12589446-12589705	18	6	16	18	14	22	27	49	38	17	13	9	28	8	14	36	14	26	16	27	26	15	20	18	20	22	18	21	20	10	12	30	29	16	16	22	15	16	22	28	10	13	24	31	15	38	24	21	11
Chr_13:12762913-12763181	16	20	13	20	10	13	23	22	17	28	18	14	17	15	12	12	10	8	8	18	13	23	20	13	4	11	11	10	16	22	7	11	35	14	12	12	10	16	13	22	16	22	12	10	17	17	34	17	6
Chr_13:12934127-12934382	0	0	0	0	0	0	0	0	0	0	0	0	0	0	0	0	0	0	0	0	0	0	0	0	0	0	0	0	0	0	0	0	0	0	0	0	0	0	0	0	0	0	0	0	0	0	0	0	0
Chr_13:12970076-12970323	104	91	96	105	82	74	83	112	113	133	68	54	44	79	78	50	91	104	74	82	83	112	79	94	48	89	68	63	68	75	57	71	219	64	88	67	83	121	141	94	74	100	108	120	74	109	132	70	93
Chr_13:13003925-13004195	117	70	87	108	68	58	80	74	126	136	66	77	74	97	61	47	75	79	58	66	67	62	62	91	65	84	57	40	68	68	47	73	190	57	59	66	71	70	117	100	65	116	100	122	44	109	119	109	85
Chr_13:13095576-13095846	54	40	30	52	21	26	25	37	46	54	20	37	27	47	20	9	17	28	18	24	25	25	20	33	14	24	23	21	12	12	20	15	47	19	22	18	12	38	41	51	34	42	38	41	34	58	61	55	25
Chr_13:13160594-13160868	4	6	4	4	0	2	0	2	4	4	4	4	2	2	6	0	0	6	2	0	0	4	4	2	2	2	4	2	2	4	4	9	2	0	2	0	0	0	1	8	4	4	4	1	0	2	2	7	0
Chr_13:13272230-13272504	69	31	62	38	43	56	35	70	85	66	65	38	38	64	45	52	43	56	34	42	38	64	42	38	34	42	26	40	41	31	24	40	118	58	36	38	36	38	60	89	49	76	71	76	59	73	85	72	64
Chr_13:13333802-13334069	47	36	72	51	47	43	50	75	73	68	32	32	46	43	34	36	36	54	42	56	32	54	52	62	26	35	24	23	36	49	36	58	116	59	35	41	49	46	52	77	78	66	72	84	81	60	80	76	43
Chr_13:13368243-13368468	26	14	12	18	18	12	9	13	9	28	10	7	6	9	11	12	21	31	20	12	6	26	19	14	14	13	20	10	18	14	5	8	43	12	17	21	22	14	24	35	16	24	15	15	18	21	27	19	11
Chr_13:13479209-13479465	14	10	0	26	20	8	22	2	2	17	0	28	14	0	0	8	11	0	2	0	22	4	0	0	0	16	4	0	23	37	0	24	41	21	10	4	6	20	20	22	10	26	21	21	21	14	14	11	5
Chr_13:13577502-13577774	26	26	58	42	38	26	30	80	100	40	33	18	32	72	67	32	26	67	42	65	54	58	63	58	34	30	61	64	32	42	54	44	85	27	29	17	53	35	45	88	49	83	47	31	69	92	83	99	48
Chr_13:13796504-13796762	66	42	56	35	50	41	32	58	68	80	41	48	47	64	50	27	62	58	42	34	46	49	58	58	34	25	21	41	36	28	26	42	97	34	35	15	51	41	60	77	53	36	36	18	39	78	87	32	39
Chr_13:13965645-13965897	48	24	45	22	21	26	20	42	34	65	22	16	16	25	20	14	28	42	17	35	27	41	28	39	14	16	27	8	25	12	20	25	68	20	10	47	27	48	79	34	27	38	44	51	34	54	44	22	24
Chr_13:14040603-14040830	14	6	22	4	1	10	0	20	16	16	12	4	2	20	14	1	12	21	14	13	22	22	24	24	6	4	10	8	4	4	14	14	19	12	5	24	18	12	22	22	17	20	24	28	21	18	32	12	13
Chr_13:14075237-14075491	26	37	35	35	28	31	27	34	37	46	16	22	37	45	34	12	19	26	11	26	35	36	35	20	16	38	22	27	21	12	24	33	75	8	16	32	16	30	40	30	33	44	26	21	21	44	49	55	23
Chr_13:14151668-14151942	14	15	22	10	16	8	14	18	21	34	16	6	4	25	11	10	12	15	16	28	12	16	24	15	7	10	10	8	12	12	18	19	36	6	9	8	9	17	11	23	28	22	26	31	24	20	24	22	10
Chr_13:14216202-14216468	82	53	81	76	51	54	45	75	77	74	39	46	37	69	68	46	54	72	53	79	45	74	58	75	48	41	58	45	37	50	61	55	173	56	56	38	53	62	96	58	45	79	71	47	61	61	88	67	55
Chr_13:14241647-14241918	12	10	14	14	6	12	11	21	12	4	12	3	7	10	2	10	12	17	7	12	10	20	11	4	10	10	6	6	10	4	4	10	20	4	2	11	8	15	6	9	15	12	17	24	16	20	6	10	12
Chr_13:14380283-14380548	32	22	42	45	22	30	36	55	30	37	26	43	23	45	27	38	40	47	25	26	46	49	39	42	18	40	29	42	29	25	32	34	62	37	31	16	32	38	30	33	46	54	35	34	38	45	47	29	14
Chr_13:14621773-14622035	6	4	10	10	10	4	16	12	16	17	2	6	12	16	2	2	21	10	14	26	16	18	20	14	6	7	13	6	10	14	16	10	29	13	6	16	12	8	24	13	19	20	16	26	17	17	12	10	6
Chr_13:14698200-14698428	35	15	19	28	35	13	24	34	26	55	9	24	34	21	9	10	27	35	22	20	14	34	19	24	8	21	18	16	20	19	12	21	65	20	20	29	24	28	33	36	30	42	38	35	31	38	42	20	35
Chr_13:14730902-14731162	55	35	53	41	44	24	59	35	49	55	42	26	22	48	30	34	41	59	24	41	39	39	28	40	27	26	35	28	24	20	26	26	84	24	18	16	17	17	20	33	28	39	38	31	27	31	39	45	27
Chr_13:14826839-14827113	45	18	34	38	28	24	34	42	63	40	30	27	45	50	22	21	40	65	32	44	47	67	56	56	54	41	24	43	32	36	48	47	81	35	23	42	42	67	44	33	30	76	29	35	39	27	30	21	34
Chr_13:14883795-14884068	30	14	32	12	22	32	1	37	36	30	11	13	22	26	4	18	12	21	10	18	22	30	20	28	16	34	15	32	15	18	13	18	48	22	15	13	14	29	22	25	8	27	23	26	12	35	38	24	14
Chr_13:15000827-15001075	12	3	10	22	6	12	7	7	12	12	4	9	9	0	10	4	3	10	11	2	10	14	14	6	6	10	4	0	2	4	6	6	16	4	7	8	4	2	8	18	6	15	8	12	8	18	21	13	6
Chr_13:15040986-15041259	43	27	32	52	46	41	32	23	42	52	26	20	54	49	24	38	42	67	31	25	42	58	19	37	21	39	17	28	19	29	34	51	100	29	29	9	35	14	45	32	14	0	17	16	0	18	44	24	0
Chr_13:15094011-15094285	6	2	9	0	8	4	2	17	11	6	4	2	5	10	4	4	1	4	5	13	15	6	2	7	4	2	5	12	0	4	0	7	15	1	5	3	10	8	11	12	2	17	8	6	4	17	14	9	8
Chr_13:15135845-15136102	41	37	44	48	44	37	51	69	47	65	28	41	43	38	41	28	32	40	33	33	41	46	37	49	27	50	25	28	30	32	30	36	64	44	32	39	37	50	73	28	40	64	25	57	43	34	71	17	59
Chr_13:15189896-15190166	50	36	46	64	58	65	51	69	76	74	38	44	44	62	55	40	64	77	40	46	55	80	79	72	36	70	41	53	33	40	31	59	142	68	24	54	50	68	76	75	56	81	65	67	69	93	62	78	50
Chr_13:15244428-15244681	55	36	48	40	46	55	47	52	79	67	30	42	42	61	38	24	58	50	24	53	52	62	40	61	30	31	39	36	43	58	45	42	127	34	44	37	26	53	84	41	26	58	46	36	45	54	70	45	31
Chr_13:15439128-15439401	20	6	6	16	12	18	15	17	38	40	10	14	15	12	14	20	16	16	12	18	14	21	26	16	6	17	12	15	19	19	12	18	50	2	12	15	20	12	10	27	18	34	13	24	18	34	38	18	14
Chr_13:15471863-15472137	32	8	10	6	8	16	20	18	19	14	10	8	31	19	17	20	10	10	19	20	24	12	14	12	12	14	18	11	10	12	12	10	52	10	6	10	12	8	10	10	13	10	5	17	13	18	20	12	12
Chr_13:15646056-15646300	49	61	52	59	40	44	95	38	46	56	60	58	64	30	16	65	27	18	33	35	35	44	34	23	25	42	33	26	56	40	12	64	143	45	24	55	28	25	63	75	64	82	60	74	86	69	78	81	70
Chr_13:15876216-15876490	6	6	26	2	11	9	2	18	2	20	6	12	2	12	12	6	12	8	2	8	4	18	6	7	16	6	8	6	8	8	10	14	21	8	0	0	0	0	0	20	11	14	8	10	3	40	0	7	8
Chr_13:15996234-15996493	13	21	16	11	4	25	8	20	20	18	6	18	17	14	12	13	22	10	4	18	8	2	28	22	6	6	14	14	8	6	15	8	20	10	4	0	13	10	22	10	30	24	0	4	3	36	30	6	8
Chr_13:16082588-16082860	162	152	167	171	118	133	170	187	242	264	170	144	162	186	152	144	218	200	127	158	191	213	161	186	103	124	118	123	124	95	107	148	317	130	103	116	141	139	220	209	140	260	196	203	148	217	227	203	101
Chr_13:16168903-16169161	64	47	71	44	68	55	46	60	106	93	42	49	48	64	53	29	53	66	48	44	45	64	40	44	18	33	41	54	37	67	26	62	130	48	28	59	51	58	64	60	59	68	60	79	50	77	60	55	48
Chr_13:16221696-16221968	26	19	26	36	10	26	36	54	28	36	27	28	26	48	27	54	39	60	43	34	27	76	32	48	36	29	29	26	30	30	24	34	71	33	22	28	27	39	56	73	28	60	58	52	62	50	21	69	44
Chr_13:16343687-16343953	12	10	10	5	5	2	11	12	2	16	5	6	11	9	4	8	12	18	5	4	20	18	19	22	2	14	6	11	7	9	4	11	26	7	4	14	8	9	6	14	20	6	12	22	16	12	25	0	8
Chr_13:16377103-16377362	0	0	0	0	2	0	0	0	0	0	0	0	0	0	0	0	0	0	0	0	0	0	0	0	0	0	0	0	0	0	0	0	0	0	10	0	0	7	0	0	0	0	0	0	0	0	0	0	0
Chr_13:16401013-16401256	31	24	22	41	46	30	14	40	52	30	13	8	6	31	28	22	34	54	27	44	17	28	34	22	12	43	36	28	31	26	21	48	62	30	22	23	28	44	61	50	29	55	56	53	41	35	40	64	20
Chr_13:16568298-16568552	2	2	4	2	0	0	0	1	2	7	2	0	2	0	2	0	0	0	2	4	2	2	4	5	0	2	0	2	2	0	0	2	8	4	0	8	2	3	0	2	0	0	4	2	0	0	8	2	0
Chr_13:16711005-16711279	38	19	34	28	34	36	16	53	57	44	28	40	24	36	14	14	39	34	28	70	45	34	40	46	25	16	22	35	33	22	24	27	51	21	19	36	30	33	49	63	57	66	39	70	53	83	70	68	52
Chr_13:16789166-16789440	24	32	30	27	13	16	27	34	34	38	22	11	22	27	7	32	22	38	20	8	28	16	18	19	8	10	18	18	28	35	19	23	38	13	23	16	27	18	24	46	16	38	19	28	31	30	28	49	36
Chr_13:16865788-16866047	73	42	47	42	24	48	42	66	58	77	22	31	42	39	36	47	37	41	36	51	36	47	41	32	21	34	30	39	36	24	18	34	81	30	33	30	27	26	53	75	27	84	90	82	56	85	87	68	53
Chr_13:16933176-16933424	41	53	57	33	37	24	40	62	52	45	20	22	48	48	28	37	58	41	34	49	40	36	39	44	16	32	31	36	23	34	18	34	78	37	18	34	30	25	51	41	41	66	24	58	49	52	53	47	50
Chr_14:3882-4147	106	78	87	110	85	101	90	123	155	186	79	89	105	148	88	87	112	112	105	84	106	101	108	119	74	111	83	85	87	91	81	122	246	58	67	86	133	100	148	146	117	149	138	154	130	149	166	138	114
Chr_14:71941-72214	42	14	37	35	31	27	19	36	58	34	28	34	16	56	15	15	30	28	18	36	28	39	32	26	6	34	26	24	34	26	12	30	50	26	28	18	17	22	26	41	35	42	31	31	38	39	30	42	27
Chr_14:99703-99977	50	52	42	72	44	40	46	42	81	52	48	44	27	42	44	44	52	58	28	45	42	55	44	55	28	32	26	49	30	37	35	40	93	33	32	17	52	54	64	65	60	67	55	63	48	80	66	61	46
Chr_14:171403-171669	16	10	12	12	8	7	18	18	19	16	12	28	10	20	8	14	7	10	2	16	22	10	11	10	20	14	6	14	14	17	12	21	38	12	16	16	10	2	18	14	16	14	10	20	12	10	14	17	15
Chr_14:197149-197422	2	0	0	0	0	0	0	0	0	0	0	0	0	0	0	0	0	0	0	0	0	0	0	0	0	0	0	0	0	0	0	0	0	0	0	0	0	0	0	0	0	2	0	0	0	0	0	0	0
Chr_14:432352-432626	39	31	42	44	42	46	40	50	53	47	44	29	29	44	26	20	36	52	37	39	27	43	34	47	20	44	38	45	35	38	24	34	64	32	26	20	30	28	42	44	47	40	45	52	50	45	71	42	35
Chr_14:469417-469691	38	14	46	20	26	29	33	49	33	31	20	33	32	32	32	42	32	33	19	40	32	36	30	30	23	30	28	21	26	30	16	33	74	21	10	22	16	32	41	36	34	48	48	34	36	42	46	39	22
Chr_14:534172-534436	6	6	22	4	6	2	2	16	0	0	4	4	2	2	3	4	18	15	12	3	4	4	15	8	0	4	6	10	21	2	6	3	4	2	0	13	4	2	2	4	10	1	4	27	11	6	18	2	6
Chr_14:565512-565780	33	29	24	20	10	12	27	37	38	30	18	24	6	30	21	14	12	24	17	13	26	34	14	16	22	24	11	22	10	16	6	36	38	15	13	10	8	16	28	18	0	34	10	18	9	26	12	31	12
Chr_14:828737-829011	87	64	109	90	71	64	103	106	105	150	58	84	76	93	67	50	84	80	59	90	96	77	91	101	55	67	66	74	54	73	62	79	182	55	24	48	58	51	55	84	75	111	104	119	81	94	97	102	82
Chr_14:851820-852077	50	37	45	59	40	41	33	69	65	58	29	26	39	45	45	45	38	49	30	39	54	40	37	45	33	44	28	27	32	35	13	74	79	52	17	40	37	52	60	75	52	69	45	57	41	82	37	80	50
Chr_14:872373-872628	36	12	20	30	28	27	32	45	30	46	16	15	28	38	46	35	30	68	24	29	30	27	19	24	20	15	12	22	20	32	19	39	82	26	24	19	16	20	27	40	43	34	60	44	37	70	47	34	22
Chr_14:1018426-1018700	28	46	20	14	12	22	15	51	15	32	17	13	18	24	25	40	43	51	39	36	51	44	25	53	6	35	32	47	38	29	27	21	32	10	30	44	18	46	49	54	35	56	44	42	43	46	86	60	39
Chr_14:1090992-1091244	109	48	68	73	68	51	61	97	116	116	54	44	50	82	42	70	78	84	47	74	79	71	62	76	30	49	42	41	62	47	48	62	143	62	50	80	53	47	120	84	63	99	88	80	75	83	124	100	51
Chr_14:1139348-1139612	61	31	42	20	26	25	51	53	37	39	23	21	23	40	24	24	26	57	32	50	26	38	40	39	16	31	35	20	21	33	34	22	58	20	20	32	29	22	52	41	38	45	36	45	30	46	51	35	35
Chr_14:1260058-1260320	21	12	26	8	15	12	6	13	18	24	19	18	6	14	4	5	11	10	8	6	6	17	13	16	8	14	8	9	16	12	16	11	24	12	6	6	10	14	20	21	23	19	10	26	20	16	20	10	4
Chr_14:1315621-1315890	81	55	85	65	45	56	54	73	79	86	32	51	63	79	49	44	65	67	55	64	56	66	51	73	19	39	41	44	40	41	40	47	126	42	36	39	38	56	68	52	69	79	60	56	79	89	89	71	68
Chr_14:1373522-1373760	104	90	114	83	86	92	50	76	151	192	72	51	67	123	56	59	96	106	78	106	115	92	115	81	56	77	88	89	92	50	62	71	224	57	68	46	78	90	145	122	86	138	173	194	96	143	150	107	82
Chr_14:1475353-1475627	30	27	40	38	35	37	44	51	57	49	22	16	35	28	31	38	34	34	26	28	22	36	21	22	22	24	9	19	13	19	17	40	76	20	27	27	26	32	36	49	44	54	28	41	46	44	48	36	20
Chr_14:1515442-1515716	12	4	18	6	8	12	6	14	19	10	8	8	10	12	5	7	4	8	8	9	6	18	12	4	12	8	5	10	14	6	6	10	26	11	10	4	6	13	11	13	14	18	6	10	13	15	19	14	8
Chr_14:1558737-1559009	77	60	73	70	57	52	77	85	77	78	58	25	40	64	53	33	50	44	32	43	33	52	47	56	24	51	49	45	46	32	41	81	117	50	44	33	41	61	74	81	53	85	67	67	55	79	86	79	46
Chr_14:1631189-1631414	24	12	14	22	10	15	22	26	26	42	14	18	16	20	10	4	16	32	24	14	31	20	21	22	12	12	27	24	18	14	7	28	42	8	16	25	16	25	54	24	25	37	24	19	26	22	36	24	13
Chr_14:1656176-1656442	2	0	0	0	0	0	0	0	0	0	0	0	0	0	0	0	0	0	0	2	0	0	0	0	2	0	0	0	2	0	0	0	0	0	0	0	0	0	0	0	0	0	0	2	4	0	0	0	0
Chr_14:1760963-1761221	16	4	10	2	10	12	6	8	10	4	0	4	13	4	7	16	7	12	10	4	12	14	16	18	0	8	2	2	0	10	7	12	12	6	2	8	12	16	10	17	11	22	15	24	10	29	14	14	5
Chr_14:1786629-1786903	24	17	18	30	38	10	8	26	32	16	32	42	16	34	12	8	18	26	19	31	38	34	20	23	10	16	14	20	14	23	14	30	34	19	11	26	14	31	15	32	21	24	22	21	19	26	36	19	34
Chr_14:1893340-1893614	90	66	88	65	89	70	69	99	132	162	87	81	53	99	51	48	74	69	70	73	88	71	82	75	53	67	41	65	67	67	56	68	168	47	55	50	56	70	105	97	66	94	100	77	80	103	92	108	76
Chr_14:2022388-2022655	40	33	38	43	40	39	46	59	67	71	40	28	47	49	22	51	34	49	34	45	60	57	46	57	24	32	35	33	35	41	47	52	83	33	32	52	38	40	67	70	48	66	53	63	44	63	65	52	57
Chr_14:2064297-2064543	0	0	0	0	0	0	0	0	0	0	0	0	0	0	0	0	0	0	0	0	0	0	0	0	0	0	0	0	0	0	0	0	0	0	0	0	0	0	0	0	0	0	0	0	0	0	0	0	0
Chr_14:2171246-2171507	81	78	54	87	80	63	56	88	113	109	52	57	76	85	67	50	83	63	62	72	75	84	66	71	37	70	52	51	39	58	43	59	185	52	55	60	48	56	99	102	79	106	104	89	73	80	116	66	76
Chr_14:2233661-2233935	16	12	10	10	10	6	2	9	14	24	4	15	15	14	8	6	8	9	9	8	12	22	13	20	18	13	10	14	8	6	15	18	25	10	9	18	8	10	10	27	19	23	19	19	18	27	20	23	22
Chr_14:2267114-2267363	34	25	48	20	36	32	18	42	42	50	18	18	22	33	33	14	29	38	22	31	36	52	22	34	24	26	32	10	26	47	2	36	78	25	18	19	32	24	66	65	31	62	42	43	41	36	55	55	26
Chr_14:2297076-2297332	30	5	8	18	6	20	20	14	18	34	0	21	4	25	20	10	2	28	10	12	13	24	12	10	8	20	16	23	26	18	14	14	35	10	6	16	6	22	23	33	16	32	18	8	17	17	28	31	23
Chr_14:2509418-2509642	6	2	13	8	10	2	2	8	4	0	7	7	0	9	4	4	3	11	8	2	6	16	0	2	5	6	4	1	10	5	6	5	27	9	8	8	4	15	14	11	1	10	4	7	8	16	8	5	6
Chr_14:2555492-2555766	64	50	34	60	30	37	32	67	55	59	25	26	33	32	38	50	56	56	12	38	46	58	50	40	38	36	36	40	43	40	25	42	89	40	48	36	49	42	87	75	44	79	72	82	85	64	71	70	48
Chr_14:2602317-2602559	14	8	10	10	12	2	6	14	6	8	6	2	6	4	13	10	14	9	8	12	8	11	11	6	4	14	15	10	6	3	8	12	16	2	3	12	2	10	13	15	10	14	10	9	14	10	0	12	5
Chr_14:2637568-2637809	12	12	14	22	14	8	4	21	20	18	9	12	6	4	11	12	16	16	24	18	32	26	10	16	10	17	6	13	12	26	10	26	22	11	10	8	8	14	14	22	20	20	21	24	18	8	28	27	6
Chr_14:2695835-2696108	33	16	26	23	27	12	26	38	45	32	24	15	12	32	24	18	15	16	24	8	2	24	12	18	5	13	17	12	14	12	14	8	35	15	12	12	16	16	29	26	30	20	32	34	26	35	44	44	30
Chr_14:2738908-2739161	4	10	9	10	6	8	7	11	4	15	6	8	1	2	16	4	10	10	6	14	6	8	14	14	8	6	10	9	4	2	2	5	16	12	14	4	7	11	12	6	8	2	18	16	12	7	32	12	8
Chr_14:2801639-2801887	113	68	83	104	107	76	113	118	122	158	74	56	67	76	90	85	121	132	92	104	113	118	119	109	58	69	83	93	87	85	54	124	236	82	49	116	89	87	137	114	66	106	105	123	122	144	125	92	62
Chr_14:2843083-2843355	28	24	27	30	24	22	36	45	40	39	22	50	44	35	12	20	37	33	27	41	36	38	22	29	16	15	22	26	9	36	36	37	72	13	24	11	32	26	22	40	29	48	33	39	41	21	33	37	25
Chr_14:2957544-2957816	14	0	0	4	0	0	3	27	0	2	4	14	2	4	2	1	28	16	20	16	0	18	0	32	0	2	14	20	10	2	8	26	4	2	15	24	2	20	12	24	0	26	27	28	19	26	30	23	14
Chr_14:2991367-2991641	32	16	29	31	27	37	44	62	60	32	20	38	18	47	18	18	33	36	18	16	32	30	42	42	28	29	11	29	17	28	14	24	75	25	22	14	25	27	25	62	32	42	40	20	52	46	42	43	24
Chr_14:3037980-3038221	55	38	44	62	40	33	40	42	48	47	28	10	22	34	22	24	40	50	25	40	62	48	32	40	24	41	32	42	50	33	14	22	93	24	34	23	45	26	57	43	23	55	36	29	34	42	38	36	25
Chr_14:3065579-3065853	35	26	25	26	22	18	15	47	22	28	14	16	22	34	18	25	17	16	18	23	28	18	18	16	14	18	21	29	17	14	18	29	54	30	12	16	16	22	40	22	27	28	26	22	14	23	38	14	15
Chr_14:3143271-3143501	13	21	33	15	8	19	14	32	28	48	0	6	6	12	12	18	26	20	15	20	10	26	20	36	9	18	4	14	33	14	12	18	40	13	11	28	29	26	35	32	15	42	30	51	32	22	35	30	16
Chr_14:3188784-3189058	22	16	22	26	18	20	16	26	24	29	22	14	10	32	8	21	13	28	16	24	28	24	16	26	26	26	22	12	32	23	16	29	39	11	18	18	34	12	28	25	30	38	30	22	19	24	30	25	16
Chr_14:3235802-3236073	25	6	22	13	20	38	18	22	14	16	14	15	12	6	10	10	18	24	16	26	11	22	12	8	10	14	10	8	17	12	12	12	18	14	12	9	18	12	19	45	11	34	20	29	18	36	30	41	22
Chr_14:3269416-3269690	23	12	18	27	16	20	26	44	16	42	18	24	27	30	32	34	18	21	14	25	28	28	27	14	18	10	28	8	36	24	18	26	46	23	16	16	27	20	37	46	49	34	42	44	42	33	33	32	26
Chr_14:3385857-3386131	37	26	21	20	22	16	23	34	30	41	14	26	14	12	9	12	18	22	18	13	21	15	25	30	8	15	13	25	25	19	19	37	49	17	17	6	14	22	33	32	18	28	44	30	24	28	28	23	22
Chr_14:3410538-3410812	27	20	18	28	8	24	30	45	40	20	18	27	24	20	22	33	14	17	12	40	44	17	30	16	12	20	18	18	21	22	26	29	61	14	23	12	24	10	15	29	26	49	31	31	25	28	24	51	36
Chr_14:3537216-3537440	10	10	14	1	4	8	6	13	9	10	12	2	0	10	2	2	12	15	10	20	5	17	8	7	4	12	16	10	11	11	6	6	32	12	14	8	14	16	20	8	15	23	10	10	9	14	12	9	5
Chr_14:3766218-3766468	60	32	47	46	40	26	52	57	71	77	23	22	34	24	22	26	33	56	36	35	36	62	47	41	28	28	33	31	40	32	28	32	100	20	32	26	48	35	37	18	38	22	6	56	51	20	41	28	9
Chr_14:3801603-3801866	10	6	0	10	4	4	6	21	4	4	2	2	0	0	0	2	12	6	0	4	4	20	8	10	2	0	4	6	8	0	4	14	0	2	0	8	0	6	6	19	0	16	18	6	8	6	0	13	14
Chr_14:3842993-3843267	38	36	41	44	38	40	29	44	56	54	40	48	22	55	42	41	54	42	26	39	50	52	60	65	22	46	44	59	43	43	52	66	99	42	30	49	46	60	56	69	50	49	59	67	60	53	42	46	37
Chr_14:3886235-3886484	27	14	22	27	16	17	30	32	33	46	18	23	27	47	34	24	24	48	7	45	23	34	20	20	29	31	12	34	16	24	10	17	51	23	26	21	16	19	45	61	14	30	33	41	39	26	36	26	34
Chr_14:4009863-4010123	162	109	116	151	118	124	115	156	210	165	102	116	102	150	92	113	111	143	98	102	102	124	144	140	74	114	71	109	84	92	76	138	283	119	101	92	115	126	190	141	127	183	126	198	132	177	174	184	131
Chr_14:4138501-4138770	8	4	4	6	0	10	0	6	4	4	9	8	2	0	4	4	12	14	7	2	12	12	4	4	10	10	4	4	6	8	2	10	12	6	6	6	0	4	6	15	14	12	6	8	6	4	6	10	0
Chr_14:4168728-4168986	18	14	18	24	25	10	27	32	26	32	10	19	10	13	26	8	21	28	7	23	18	23	16	20	10	10	14	10	16	11	11	18	42	14	16	14	10	11	23	35	24	38	29	29	26	32	30	21	24
Chr_14:4207252-4207526	44	17	31	31	30	36	48	63	37	40	18	16	34	36	30	26	25	29	33	21	24	30	22	33	22	40	20	31	27	31	15	40	65	23	12	16	19	22	26	62	39	47	37	35	35	40	43	37	34
Chr_14:4431750-4431996	58	44	57	35	41	28	24	33	52	85	30	24	18	61	34	35	44	50	38	37	37	54	46	75	28	30	52	28	32	41	45	35	112	32	23	72	32	61	48	59	54	56	57	67	54	50	59	51	35
[truncated: 1,190 more rows]
[truncated: 605 more columns]

## Sheet: Supplementary table S4
Supplementary table S4. The quartile point of the mean depth at target SNP in each run
sequencing run	min value	25th percentile	50th percentile	75th percentile	max value
first	0	12.4156	22.5031	37.7991	184.761
second	0	10.635	19.1503	31.2868	163.291
